# Supplementary material for: Bis(2-amino-1,3-benzothia­zol-3-ium) bis­(7-oxabicyclo­[2.2.1]heptane-2,3-dicarboxyl­ato)cadmate hexa­hydrate
Source: Acta Crystallogr Sect E Struct Rep Online. 2012 May 26;68(Pt 6):m818. doi: 10.1107/S1600536812022593 (PMC3379140; doi:10.1107/S1600536812022593)
Supplement: Supplementary file 1 [file e-68-0m818-sup1.cif]

##############################################################################
#                                                                            #
# This CIF contains the data in a paper accepted for publication in          #
# Acta Crystallographica Section E. It conforms to the requirements of       #
# Notes for Authors for Acta Crystallographica Section E, and has been       #
# peer reviewed under the auspices of the IUCr Commission on Journals.       #
#                                                                            #
# Full details of the Crystallographic Information File format               #
# are given in the paper "The Crystallographic Information File (CIF):       #
# a New Standard Archive File for Crystallography" by S. R. Hall, F. H.      #
# Allen and I. D. Brown [Acta Cryst. (1991), A47, 655-685].                  #
#                                                                            #
# The current version of the core CIF dictionary is obtainable from          #
# ftp://ftp.iucr.org/pub/cif_core.dic.                                       #
#                                                                            #
# Software is freely available for graphical display of the structure(s)     #
# in this CIF. For information consult the CIF software page                 #
# http://www.iucr.org/resources/cif/software.                                #
#                                                                            #
# This file may be used for bona fide research purposes within the           #
# scientific community so long as proper attribution is given to the journal # 
# article from which it was obtained.                                        #
#                                                                            #
##############################################################################
data_I
_audit_creation_method     SHELXL-97
_chemical_name_systematic
;
Bis(2-amino-1,3-benzothiazol-3-ium)
bis(7-oxabicyclo[2.2.1]heptane-2,3-dicarboxylato)cadmate hexahydrate
;
_chemical_name_common     ?
_chemical_formula_moiety     'C16 H16 Cd O10, 2(C7 H7 N2 S), 6(H2 O)'
_chemical_formula_sum     'C30 H42 Cd N4 O16 S2'
_chemical_formula_iupac     '(C7 H7 N2 S)2 [Cd (C8 H8 O5)2], 6H2 O'
_chemical_formula_weight     891.23
_chemical_melting_point     ?
_symmetry_cell_setting     triclinic
_symmetry_space_group_name_H-M     'P -1'
_symmetry_space_group_name_Hall     '-P 1'
loop_
    _symmetry_equiv_pos_as_xyz
    'x, y, z'
    '-x, -y, -z'
_cell_length_a     6.6990(8)
_cell_length_b     10.3103(10)
_cell_length_c     13.0979(13)
_cell_angle_alpha     89.039(7)
_cell_angle_beta     89.004(7)
_cell_angle_gamma     82.062(7)
_cell_volume     895.76(16)
_cell_formula_units_Z     1
_cell_measurement_reflns_used     3684
_cell_measurement_theta_min     1.56
_cell_measurement_theta_max     24.99
_cell_measurement_temperature     296(2)
_exptl_crystal_description     block
_exptl_crystal_colour     colourless
_exptl_crystal_size_max     .118
_exptl_crystal_size_mid     .078
_exptl_crystal_size_min     .055
_exptl_crystal_density_diffrn     1.652
_exptl_crystal_density_meas     ?
_exptl_crystal_density_method     'not measured'
_exptl_crystal_F_000     458
_exptl_absorpt_coefficient_mu     0.805
_exptl_absorpt_correction_type     multi-scan
_exptl_absorpt_process_details     '(SADABS; Sheldrick, 1996)'
_exptl_absorpt_correction_T_min     .927
_exptl_absorpt_correction_T_max     .957
_exptl_special_details     ?
_diffrn_ambient_temperature     296(2)
_diffrn_radiation_type     MoK\a
_diffrn_radiation_wavelength     0.71073
_diffrn_radiation_source     'fine-focus sealed tube'
_diffrn_radiation_monochromator     graphite
_diffrn_measurement_device_type     'Bruker APEXII area-detector'
_diffrn_measurement_method     '\w scans'
_diffrn_detector_area_resol_mean     ?
_diffrn_reflns_number     12401
_diffrn_reflns_av_R_equivalents     0.0371
_diffrn_reflns_av_sigmaI/netI     0.0343
_diffrn_reflns_theta_min     1.56
_diffrn_reflns_theta_max     24.99
_diffrn_reflns_theta_full     24.99
_diffrn_measured_fraction_theta_max     0.996
_diffrn_measured_fraction_theta_full     0.996
_diffrn_reflns_limit_h_min     -7
_diffrn_reflns_limit_h_max     7
_diffrn_reflns_limit_k_min     -12
_diffrn_reflns_limit_k_max     12
_diffrn_reflns_limit_l_min     -15
_diffrn_reflns_limit_l_max     15
_diffrn_standards_number     ?
_diffrn_standards_interval_count     ?
_diffrn_standards_interval_time     ?
_diffrn_standards_decay_%     0
_refine_special_details
;
 Refinement of F^2^ against ALL reflections.  The weighted R-factor wR and
 goodness of fit S are based on F^2^, conventional R-factors R are based
 on F, with F set to zero for negative F^2^. The threshold expression of
 F^2^ > 2sigma(F^2^) is used only for calculating R-factors(gt) etc. and is
 not relevant to the choice of reflections for refinement.  R-factors based
 on F^2^ are statistically about twice as large as those based on F, and R-
 factors based on ALL data will be even larger.
;
_reflns_number_total     3138
_reflns_number_gt     2782
_reflns_threshold_expression     I>2sigma(I)
_refine_ls_structure_factor_coef     Fsqd
_refine_ls_matrix_type     full
_refine_ls_R_factor_gt     0.0292
_refine_ls_wR_factor_gt     0.0674
_refine_ls_wR_factor_ref     0.0699
_refine_ls_goodness_of_fit_ref     1.069
_refine_ls_restrained_S_all     1.069
_refine_ls_number_reflns     3138
_refine_ls_number_parameters     250
_refine_ls_number_restraints     0
_refine_ls_hydrogen_treatment     constr
_refine_ls_weighting_scheme     calc
_refine_ls_weighting_details
         'calc w=1/[\s^2^(Fo^2^)+(0.0329P)^2^+0.3371P] where P=(Fo^2^+2Fc^2^)/3'
_atom_sites_solution_hydrogens     geom
_atom_sites_solution_primary     direct
_atom_sites_solution_secondary     difmap
_refine_ls_shift/su_max     0.001
_refine_ls_shift/su_mean     0.000
_refine_diff_density_max     0.393
_refine_diff_density_min     -0.334
_refine_ls_extinction_method     none
_refine_ls_extinction_coef     ?
loop_
    _atom_type_symbol
    _atom_type_description
    _atom_type_scat_dispersion_real
    _atom_type_scat_dispersion_imag
    _atom_type_scat_source
    'C' 'C' 0.0033 0.0016
                         'International Tables Vol C Tables 4.2.6.8 and 6.1.1.4'
    'H' 'H' 0.0000 0.0000
                         'International Tables Vol C Tables 4.2.6.8 and 6.1.1.4'
    'Cd' 'Cd' -0.8075 1.2024
                         'International Tables Vol C Tables 4.2.6.8 and 6.1.1.4'
    'N' 'N' 0.0061 0.0033
                         'International Tables Vol C Tables 4.2.6.8 and 6.1.1.4'
    'O' 'O' 0.0106 0.0060
                         'International Tables Vol C Tables 4.2.6.8 and 6.1.1.4'
    'S' 'S' 0.1246 0.1234
                         'International Tables Vol C Tables 4.2.6.8 and 6.1.1.4'
_computing_data_collection     'APEX2 (Bruker, 2006)'
_computing_cell_refinement     'SAINT (Bruker, 2006)'
_computing_data_reduction     'SAINT (Bruker, 2006)'
_computing_structure_solution     'SHELXS97 (Sheldrick, 2008)'
_computing_structure_refinement     'SHELXL97 (Sheldrick, 2008)'
_computing_molecular_graphics     'SHELXTL (Sheldrick, 2008)'
_computing_publication_material     'SHELXL97 (Sheldrick, 2008)'
loop_
    _atom_site_type_symbol
    _atom_site_label
    _atom_site_fract_x
    _atom_site_fract_y
    _atom_site_fract_z
    _atom_site_U_iso_or_equiv
    _atom_site_adp_type
    _atom_site_calc_flag
    _atom_site_refinement_flags
    _atom_site_occupancy
    _atom_site_symmetry_multiplicity
    _atom_site_disorder_assembly
    _atom_site_disorder_group
    Cd Cd1 0.5000 0.0000 0.0000 0.02740(11) Uani d S 1 2 . .
    S S1 0.67420(11) 0.26053(7) 0.52095(5) 0.03489(19) Uani d . 1 1 . .
    N N1 0.7260(3) 0.0299(2) 0.59906(16) 0.0269(5) Uani d . 1 1 . .
    H H1A 0.7363 -0.0334 0.6431 0.032 Uiso calc R 1 1 . .
    N N2 0.6614(4) 0.1938(2) 0.71990(17) 0.0357(6) Uani d . 1 1 . .
    H H2A 0.6700 0.1374 0.7693 0.043 Uiso calc R 1 1 . .
    H H2B 0.6361 0.2761 0.7325 0.043 Uiso calc R 1 1 . .
    O O1 0.6235(3) 0.16660(17) 0.06762(15) 0.0342(5) Uani d . 1 1 . .
    O O1W 0.4780(4) 0.5348(2) 0.28331(18) 0.0480(6) Uani d G 1 1 . .
    H H1WA 0.5186 0.4890 0.2317 0.072 Uiso d G 1 1 . .
    H H1WB 0.3871 0.4986 0.3141 0.072 Uiso d G 1 1 . .
    O O2 0.6139(3) 0.35871(19) 0.14105(15) 0.0394(5) Uani d . 1 1 . .
    O O2W 0.1911(4) 0.4499(3) 0.59727(19) 0.0624(7) Uani d G 1 1 . .
    H H2WA 0.3036 0.4588 0.6234 0.094 Uiso d G 1 1 . .
    H H2WB 0.2054 0.4335 0.5340 0.094 Uiso d G 1 1 . .
    O O3 0.2779(3) 0.01702(17) 0.13613(13) 0.0333(5) Uani d . 1 1 . .
    O O3W 0.1839(4) 0.3984(2) 0.37312(18) 0.0552(6) Uani d G 1 1 . .
    H H3WA 0.0724 0.4490 0.3713 0.083 Uiso d G 1 1 . .
    H H3WB 0.1880 0.3405 0.3274 0.083 Uiso d G 1 1 . .
    O O4 0.2247(3) 0.16445(18) 0.25914(14) 0.0342(5) Uani d . 1 1 . .
    O O5 0.2679(3) 0.16742(17) -0.07122(13) 0.0297(4) Uani d . 1 1 . .
    C C6 0.1262(4) 0.3800(3) -0.1106(2) 0.0329(6) Uani d . 1 1 . .
    H H6A 0.1338 0.3824 -0.1846 0.039 Uiso calc R 1 1 . .
    H H6B 0.1048 0.4688 -0.0854 0.039 Uiso calc R 1 1 . .
    C C5 -0.0403(4) 0.3011(3) -0.0718(2) 0.0348(7) Uani d . 1 1 . .
    H H5A -0.1379 0.3537 -0.0286 0.042 Uiso calc R 1 1 . .
    H H5B -0.1095 0.2677 -0.1280 0.042 Uiso calc R 1 1 . .
    C C1 0.3151(4) 0.3013(2) -0.06518(19) 0.0268(6) Uani d . 1 1 . .
    H H1B 0.4400 0.3149 -0.1013 0.032 Uiso calc R 1 1 . .
    C C4 0.0804(4) 0.1902(3) -0.0110(2) 0.0290(6) Uani d . 1 1 . .
    H H4A 0.0123 0.1123 -0.0029 0.035 Uiso calc R 1 1 . .
    C C2 0.3217(4) 0.3217(2) 0.05110(19) 0.0236(6) Uani d . 1 1 . .
    H H2C 0.2807 0.4145 0.0659 0.028 Uiso calc R 1 1 . .
    C C3 0.1510(4) 0.2401(2) 0.08993(19) 0.0240(6) Uani d . 1 1 . .
    H H3A 0.0406 0.2998 0.1206 0.029 Uiso calc R 1 1 . .
    C C7 0.5339(4) 0.2791(3) 0.0913(2) 0.0264(6) Uani d . 1 1 . .
    C C8 0.2237(4) 0.1329(3) 0.1673(2) 0.0266(6) Uani d . 1 1 . .
    C C9 0.7242(4) 0.1270(3) 0.4387(2) 0.0300(6) Uani d . 1 1 . .
    C C10 0.7405(4) 0.1277(3) 0.3330(2) 0.0395(7) Uani d . 1 1 . .
    H H10A 0.7240 0.2058 0.2956 0.047 Uiso calc R 1 1 . .
    C C11 0.7818(5) 0.0087(3) 0.2852(2) 0.0451(8) Uani d . 1 1 . .
    H H11A 0.7938 0.0065 0.2144 0.054 Uiso calc R 1 1 . .
    C C12 0.8059(4) -0.1076(3) 0.3408(2) 0.0408(7) Uani d . 1 1 . .
    H H12A 0.8337 -0.1865 0.3065 0.049 Uiso calc R 1 1 . .
    C C13 0.7897(4) -0.1093(3) 0.4460(2) 0.0327(6) Uani d . 1 1 . .
    H H13A 0.8053 -0.1876 0.4831 0.039 Uiso calc R 1 1 . .
    C C14 0.7494(4) 0.0096(3) 0.49408(19) 0.0257(6) Uani d . 1 1 . .
    C C15 0.6867(4) 0.1544(3) 0.6253(2) 0.0269(6) Uani d . 1 1 . .
loop_
    _atom_site_aniso_label
    _atom_site_aniso_U_11
    _atom_site_aniso_U_22
    _atom_site_aniso_U_33
    _atom_site_aniso_U_12
    _atom_site_aniso_U_13
    _atom_site_aniso_U_23
    Cd1 0.03353(18) 0.01935(16) 0.02779(17) 0.00173(11) 0.00364(12) -0.00422(11)
    S1 0.0462(5) 0.0268(4) 0.0307(4) -0.0022(3) -0.0007(3) 0.0056(3)
    N1 0.0304(13) 0.0259(12) 0.0248(12) -0.0054(9) -0.0008(9) 0.0044(9)
    N2 0.0538(16) 0.0271(13) 0.0257(12) -0.0046(11) 0.0014(11) -0.0006(10)
    O1 0.0308(11) 0.0251(10) 0.0456(12) 0.0010(8) -0.0048(9) -0.0076(9)
    O1W 0.0570(16) 0.0340(12) 0.0522(14) -0.0043(10) 0.0143(11) -0.0108(10)
    O2 0.0370(12) 0.0364(12) 0.0467(12) -0.0089(9) -0.0047(9) -0.0161(10)
    O2W 0.0599(16) 0.0736(18) 0.0512(15) 0.0011(14) -0.0085(12) -0.0075(14)
    O3 0.0461(12) 0.0223(10) 0.0289(10) 0.0031(8) 0.0099(9) 0.0026(8)
    O3W 0.0620(16) 0.0484(15) 0.0533(15) -0.0003(12) 0.0115(12) -0.0161(12)
    O4 0.0501(13) 0.0284(10) 0.0235(10) -0.0034(9) 0.0028(9) 0.0002(8)
    O5 0.0389(11) 0.0233(10) 0.0255(10) 0.0012(8) -0.0019(8) -0.0045(8)
    C6 0.0436(18) 0.0274(15) 0.0262(14) 0.0003(12) -0.0045(12) 0.0035(12)
    C5 0.0343(17) 0.0332(16) 0.0357(16) 0.0002(12) -0.0086(13) -0.0007(13)
    C1 0.0333(15) 0.0227(14) 0.0240(14) -0.0036(11) 0.0058(11) 0.0021(11)
    C4 0.0282(15) 0.0226(14) 0.0364(16) -0.0041(11) -0.0021(12) -0.0001(12)
    C2 0.0302(15) 0.0151(13) 0.0250(13) -0.0004(10) 0.0003(11) -0.0035(10)
    C3 0.0250(14) 0.0203(13) 0.0254(13) 0.0009(10) 0.0052(11) -0.0013(11)
    C7 0.0310(15) 0.0238(15) 0.0251(14) -0.0066(12) 0.0041(11) -0.0012(11)
    C8 0.0243(14) 0.0258(15) 0.0295(15) -0.0040(11) 0.0086(11) 0.0030(12)
    C9 0.0268(15) 0.0329(16) 0.0302(15) -0.0037(12) -0.0033(11) 0.0037(12)
    C10 0.0404(18) 0.052(2) 0.0262(15) -0.0056(14) -0.0030(13) 0.0081(14)
    C11 0.0399(19) 0.072(2) 0.0240(15) -0.0108(16) 0.0002(13) -0.0062(16)
    C12 0.0357(17) 0.0481(19) 0.0387(18) -0.0045(14) 0.0006(13) -0.0152(15)
    C13 0.0289(16) 0.0330(16) 0.0367(16) -0.0048(12) -0.0021(12) -0.0043(13)
    C14 0.0188(14) 0.0331(15) 0.0253(14) -0.0034(11) -0.0022(10) -0.0004(12)
    C15 0.0273(15) 0.0267(15) 0.0270(14) -0.0046(11) -0.0025(11) 0.0020(12)
_geom_special_details
;
All esds (except the esd in the dihedral angle between two l.s. planes) are
estimated using the full covariance matrix. The cell esds are taken into
account individually in the estimation of esds in distances, angles and
torsion angles; correlations between esds in cell parameters are only used
when they are defined by crystal symmetry. An approximate (isotropic)
treatment of cell esds is used for estimating esds involving l.s. planes.
;
loop_
    _geom_bond_atom_site_label_1
    _geom_bond_atom_site_label_2
    _geom_bond_site_symmetry_2
    _geom_bond_distance
    _geom_bond_publ_flag
    Cd1 O1 2_655 2.2108(18) ?
    Cd1 O1 . 2.2108(18) yes
    Cd1 O3 . 2.2954(18) yes
    Cd1 O3 2_655 2.2954(18) ?
    Cd1 O5 2_655 2.3499(17) ?
    Cd1 O5 . 2.3499(17) yes
    S1 C15 . 1.733(3) ?
    S1 C9 . 1.754(3) ?
    N1 C15 . 1.324(3) ?
    N1 C14 . 1.397(3) ?
    N1 H1A . 0.8600 ?
    N2 C15 . 1.311(3) ?
    N2 H2A . 0.8600 ?
    N2 H2B . 0.8600 ?
    O1 C7 . 1.271(3) ?
    O1W H1WA . 0.8501 ?
    O1W H1WB . 0.8500 ?
    O2 C7 . 1.240(3) ?
    O2W H2WA . 0.8499 ?
    O2W H2WB . 0.8500 ?
    O3 C8 . 1.271(3) ?
    O3W H3WA . 0.8500 ?
    O3W H3WB . 0.8500 ?
    O4 C8 . 1.252(3) ?
    O5 C1 . 1.461(3) ?
    O5 C4 . 1.464(3) ?
    C6 C1 . 1.530(4) ?
    C6 C5 . 1.543(4) ?
    C6 H6A . 0.9700 ?
    C6 H6B . 0.9700 ?
    C5 C4 . 1.527(4) ?
    C5 H5A . 0.9700 ?
    C5 H5B . 0.9700 ?
    C1 C2 . 1.543(3) ?
    C1 H1B . 0.9800 ?
    C4 C3 . 1.532(4) ?
    C4 H4A . 0.9800 ?
    C2 C7 . 1.528(4) ?
    C2 C3 . 1.583(3) ?
    C2 H2C . 0.9800 ?
    C3 C8 . 1.522(3) ?
    C3 H3A . 0.9800 ?
    C9 C10 . 1.388(4) ?
    C9 C14 . 1.391(4) ?
    C10 C11 . 1.378(4) ?
    C10 H10A . 0.9300 ?
    C11 C12 . 1.384(4) ?
    C11 H11A . 0.9300 ?
    C12 C13 . 1.381(4) ?
    C12 H12A . 0.9300 ?
    C13 C14 . 1.378(4) ?
    C13 H13A . 0.9300 ?
loop_
    _geom_angle_atom_site_label_1
    _geom_angle_atom_site_label_2
    _geom_angle_atom_site_label_3
    _geom_angle_site_symmetry_1
    _geom_angle_site_symmetry_3
    _geom_angle
    _geom_angle_publ_flag
    O1 Cd1 O1 2_655 . 180.00(10) ?
    O1 Cd1 O3 2_655 . 94.23(7) ?
    O1 Cd1 O3 . . 85.77(7) ?
    O1 Cd1 O3 2_655 2_655 85.77(7) ?
    O1 Cd1 O3 . 2_655 94.23(7) ?
    O3 Cd1 O3 . 2_655 180.00(6) ?
    O1 Cd1 O5 2_655 2_655 82.90(6) ?
    O1 Cd1 O5 . 2_655 97.10(6) ?
    O3 Cd1 O5 . 2_655 96.23(6) ?
    O3 Cd1 O5 2_655 2_655 83.77(6) ?
    O1 Cd1 O5 2_655 . 97.10(6) ?
    O1 Cd1 O5 . . 82.90(6) ?
    O3 Cd1 O5 . . 83.77(6) ?
    O3 Cd1 O5 2_655 . 96.23(6) ?
    O5 Cd1 O5 2_655 . 180.00(8) ?
    C15 S1 C9 . . 90.15(13) ?
    C15 N1 C14 . . 114.6(2) ?
    C15 N1 H1A . . 122.7 ?
    C14 N1 H1A . . 122.7 ?
    C15 N2 H2A . . 120.0 ?
    C15 N2 H2B . . 120.0 ?
    H2A N2 H2B . . 120.0 ?
    C7 O1 Cd1 . . 129.36(17) ?
    H1WA O1W H1WB . . 108.2 ?
    H2WA O2W H2WB . . 110.7 ?
    C8 O3 Cd1 . . 115.11(15) ?
    H3WA O3W H3WB . . 110.4 ?
    C1 O5 C4 . . 95.87(18) ?
    C1 O5 Cd1 . . 117.20(15) ?
    C4 O5 Cd1 . . 112.02(14) ?
    C1 C6 C5 . . 101.8(2) ?
    C1 C6 H6A . . 111.4 ?
    C5 C6 H6A . . 111.4 ?
    C1 C6 H6B . . 111.4 ?
    C5 C6 H6B . . 111.4 ?
    H6A C6 H6B . . 109.3 ?
    C4 C5 C6 . . 102.0(2) ?
    C4 C5 H5A . . 111.4 ?
    C6 C5 H5A . . 111.4 ?
    C4 C5 H5B . . 111.4 ?
    C6 C5 H5B . . 111.4 ?
    H5A C5 H5B . . 109.2 ?
    O5 C1 C6 . . 101.6(2) ?
    O5 C1 C2 . . 102.46(18) ?
    C6 C1 C2 . . 110.8(2) ?
    O5 C1 H1B . . 113.6 ?
    C6 C1 H1B . . 113.6 ?
    C2 C1 H1B . . 113.6 ?
    O5 C4 C5 . . 101.6(2) ?
    O5 C4 C3 . . 102.5(2) ?
    C5 C4 C3 . . 110.9(2) ?
    O5 C4 H4A . . 113.6 ?
    C5 C4 H4A . . 113.6 ?
    C3 C4 H4A . . 113.6 ?
    C7 C2 C1 . . 110.9(2) ?
    C7 C2 C3 . . 116.9(2) ?
    C1 C2 C3 . . 100.8(2) ?
    C7 C2 H2C . . 109.3 ?
    C1 C2 H2C . . 109.3 ?
    C3 C2 H2C . . 109.3 ?
    C8 C3 C4 . . 114.5(2) ?
    C8 C3 C2 . . 113.7(2) ?
    C4 C3 C2 . . 101.3(2) ?
    C8 C3 H3A . . 109.0 ?
    C4 C3 H3A . . 109.0 ?
    C2 C3 H3A . . 109.0 ?
    O2 C7 O1 . . 123.2(3) ?
    O2 C7 C2 . . 118.2(2) ?
    O1 C7 C2 . . 118.5(2) ?
    O4 C8 O3 . . 123.6(2) ?
    O4 C8 C3 . . 117.4(2) ?
    O3 C8 C3 . . 119.0(2) ?
    C10 C9 C14 . . 120.7(3) ?
    C10 C9 S1 . . 128.6(2) ?
    C14 C9 S1 . . 110.64(19) ?
    C11 C10 C9 . . 117.7(3) ?
    C11 C10 H10A . . 121.1 ?
    C9 C10 H10A . . 121.1 ?
    C10 C11 C12 . . 121.2(3) ?
    C10 C11 H11A . . 119.4 ?
    C12 C11 H11A . . 119.4 ?
    C13 C12 C11 . . 121.5(3) ?
    C13 C12 H12A . . 119.3 ?
    C11 C12 H12A . . 119.3 ?
    C14 C13 C12 . . 117.5(3) ?
    C14 C13 H13A . . 121.2 ?
    C12 C13 H13A . . 121.2 ?
    C13 C14 C9 . . 121.4(2) ?
    C13 C14 N1 . . 126.8(2) ?
    C9 C14 N1 . . 111.9(2) ?
    N2 C15 N1 . . 124.0(2) ?
    N2 C15 S1 . . 123.3(2) ?
    N1 C15 S1 . . 112.69(19) ?
loop_
    _geom_torsion_atom_site_label_1
    _geom_torsion_atom_site_label_2
    _geom_torsion_atom_site_label_3
    _geom_torsion_atom_site_label_4
    _geom_torsion_site_symmetry_1
    _geom_torsion_site_symmetry_2
    _geom_torsion_site_symmetry_3
    _geom_torsion_site_symmetry_4
    _geom_torsion
    _geom_torsion_publ_flag
    O3 Cd1 O1 C7 . . . . -55.7(2) ?
    O3 Cd1 O1 C7 2_655 . . . 124.3(2) ?
    O5 Cd1 O1 C7 2_655 . . . -151.4(2) ?
    O5 Cd1 O1 C7 . . . . 28.6(2) ?
    O1 Cd1 O3 C8 2_655 . . . -146.03(18) ?
    O1 Cd1 O3 C8 . . . . 33.97(18) ?
    O5 Cd1 O3 C8 2_655 . . . 130.68(18) ?
    O5 Cd1 O3 C8 . . . . -49.32(18) ?
    O1 Cd1 O5 C1 2_655 . . . -167.19(16) ?
    O1 Cd1 O5 C1 . . . . 12.81(16) ?
    O3 Cd1 O5 C1 . . . . 99.31(16) ?
    O3 Cd1 O5 C1 2_655 . . . -80.69(16) ?
    O1 Cd1 O5 C4 2_655 . . . 83.43(16) ?
    O1 Cd1 O5 C4 . . . . -96.57(16) ?
    O3 Cd1 O5 C4 . . . . -10.07(15) ?
    O3 Cd1 O5 C4 2_655 . . . 169.93(15) ?
    C1 C6 C5 C4 . . . . -0.2(3) ?
    C4 O5 C1 C6 . . . . -57.3(2) ?
    Cd1 O5 C1 C6 . . . . -175.78(14) ?
    C4 O5 C1 C2 . . . . 57.3(2) ?
    Cd1 O5 C1 C2 . . . . -61.1(2) ?
    C5 C6 C1 O5 . . . . 35.4(2) ?
    C5 C6 C1 C2 . . . . -72.9(3) ?
    C1 O5 C4 C5 . . . . 57.2(2) ?
    Cd1 O5 C4 C5 . . . . 179.65(15) ?
    C1 O5 C4 C3 . . . . -57.6(2) ?
    Cd1 O5 C4 C3 . . . . 64.89(19) ?
    C6 C5 C4 O5 . . . . -34.9(3) ?
    C6 C5 C4 C3 . . . . 73.4(3) ?
    O5 C1 C2 C7 . . . . 89.5(2) ?
    C6 C1 C2 C7 . . . . -162.8(2) ?
    O5 C1 C2 C3 . . . . -34.9(2) ?
    C6 C1 C2 C3 . . . . 72.8(2) ?
    O5 C4 C3 C8 . . . . -87.4(2) ?
    C5 C4 C3 C8 . . . . 164.8(2) ?
    O5 C4 C3 C2 . . . . 35.3(2) ?
    C5 C4 C3 C2 . . . . -72.4(2) ?
    C7 C2 C3 C8 . . . . 2.8(3) ?
    C1 C2 C3 C8 . . . . 123.0(2) ?
    C7 C2 C3 C4 . . . . -120.5(2) ?
    C1 C2 C3 C4 . . . . -0.3(2) ?
    Cd1 O1 C7 O2 . . . . 170.25(19) ?
    Cd1 O1 C7 C2 . . . . -13.6(3) ?
    C1 C2 C7 O2 . . . . 126.0(2) ?
    C3 C2 C7 O2 . . . . -119.3(3) ?
    C1 C2 C7 O1 . . . . -50.4(3) ?
    C3 C2 C7 O1 . . . . 64.3(3) ?
    Cd1 O3 C8 O4 . . . . -131.4(2) ?
    Cd1 O3 C8 C3 . . . . 49.3(3) ?
    C4 C3 C8 O4 . . . . -158.7(2) ?
    C2 C3 C8 O4 . . . . 85.5(3) ?
    C4 C3 C8 O3 . . . . 20.6(3) ?
    C2 C3 C8 O3 . . . . -95.1(3) ?
    C15 S1 C9 C10 . . . . 179.8(3) ?
    C15 S1 C9 C14 . . . . -0.5(2) ?
    C14 C9 C10 C11 . . . . 0.1(4) ?
    S1 C9 C10 C11 . . . . 179.8(2) ?
    C9 C10 C11 C12 . . . . 0.2(5) ?
    C10 C11 C12 C13 . . . . 0.0(5) ?
    C11 C12 C13 C14 . . . . -0.3(4) ?
    C12 C13 C14 C9 . . . . 0.6(4) ?
    C12 C13 C14 N1 . . . . 179.6(2) ?
    C10 C9 C14 C13 . . . . -0.5(4) ?
    S1 C9 C14 C13 . . . . 179.8(2) ?
    C10 C9 C14 N1 . . . . -179.6(2) ?
    S1 C9 C14 N1 . . . . 0.7(3) ?
    C15 N1 C14 C13 . . . . -179.6(3) ?
    C15 N1 C14 C9 . . . . -0.5(3) ?
    C14 N1 C15 N2 . . . . -179.4(2) ?
    C14 N1 C15 S1 . . . . 0.1(3) ?
    C9 S1 C15 N2 . . . . 179.7(2) ?
    C9 S1 C15 N1 . . . . 0.2(2) ?
loop_
    _geom_hbond_atom_site_label_D
    _geom_hbond_atom_site_label_H
    _geom_hbond_atom_site_label_A
    _geom_hbond_site_symmetry_A
    _geom_hbond_distance_DH
    _geom_hbond_distance_HA
    _geom_hbond_distance_DA
    _geom_hbond_angle_DHA
    O1W H1WA O2 . 0.85 1.85 2.682(3) 167.0
    O2W H2WB O3W . 0.85 2.15 2.995(3) 169.8
    O1W H1WB O3W . 0.85 1.96 2.806(3) 173.2
    O3W H3WB O4 . 0.85 2.02 2.837(3) 161.0
    N1 H1A O4 2_656 0.86 1.84 2.700(3) 175.7
    N2 H2A O3 2_656 0.86 2.00 2.845(3) 168.5
    N2 H2B O1W 2_666 0.86 2.00 2.824(3) 159.7
    O2W H2WA O1W 2_666 0.85 1.93 2.758(4) 164.1
    O3W H3WA O2W 2_566 0.85 1.96 2.794(3) 165.5
_iucr_refine_instructions_details
;
TITL A in P1                     New: P-1
CELL  0.71073    6.6990   10.3103   13.0979    89.039    89.004    82.062
ZERR 1           0.0008    0.0010    0.0013     0.007     0.007     0.007
LATT   1
SFAC  C   2.31000  20.84392   1.02000  10.20751   1.58860   0.56870   0.86500 =
         51.65125   0.21560   0.00330   0.00160    11.500   0.68000  12.01000
SFAC  H   0.49300  10.51091   0.32291  26.12573   0.14019   3.14236   0.04081 =
         57.79977   0.00304   0.00000   0.00000     0.624   0.35000   1.00800
SFAC Cd  19.22142   0.59460  17.64442   6.90891   4.46100  24.70084   1.60290 =
         87.48257   5.06941  -0.80750   1.20240  5180.000   1.69000 112.41000
SFAC  N  12.21261   0.00570   3.13220   9.89331   2.01250  28.99754   1.16630 =
          0.58260 -11.52901   0.00610   0.00330    19.600   0.68000  14.01000
SFAC  O   3.04850  13.27711   2.28680   5.70111   1.54630   0.32390   0.86700 =
         32.90894   0.25080   0.01060   0.00600    32.500   0.68000  16.00000
SFAC  S   6.90531   1.46790   5.20341  22.21512   1.43790   0.25360   1.58630 =
         56.17207   0.86690   0.12460   0.12340   532.000   1.04000  32.07000
UNIT    30    42   1   4   16   2
TEMP    23
L.S. 20
FMAP 2
PLAN 20
ACTA
conf
BOND $H
HTAB
HTAB O1W O2
HTAB O2W O3W
HTAB O1W O3W
HTAB O3W O4
EQIV $1 -x+1, -y, -z+1
HTAB N1 O4_$1
HTAB N2 O3_$1
EQIV $2 -x+1, -y+1, -z+1
HTAB N2 O1W_$2
HTAB O2W O1W_$2
EQIV $3 -x, -y+1, -z+1
HTAB O3W O2W_$3
omit 0 50
WGHT    0.032900    0.337100
FVAR       0.80737
CD1   3    0.500000    0.000000    0.000000    10.50000    0.03353    0.01935 =
         0.02779   -0.00422    0.00364    0.00173
S1    6    0.674200    0.260529    0.520946    11.00000    0.04621    0.02680 =
         0.03067    0.00557   -0.00065   -0.00218
N1    4    0.726015    0.029899    0.599059    11.00000    0.03040    0.02589 =
         0.02482    0.00442   -0.00085   -0.00544
AFIX  43
H1A   2    0.736319   -0.033393    0.643095    11.00000   -1.20000
AFIX   0
N2    4    0.661363    0.193822    0.719895    11.00000    0.05385    0.02713 =
         0.02569   -0.00060    0.00145   -0.00461
AFIX  93
H2A   2    0.670037    0.137426    0.769302    11.00000   -1.20000
H2B   2    0.636076    0.276094    0.732520    11.00000   -1.20000
AFIX   0
O1    5    0.623468    0.166600    0.067617    11.00000    0.03083    0.02509 =
         0.04558   -0.00764   -0.00483    0.00097
AFIX   6
O1W   5    0.478034    0.534822    0.283314    11.00000    0.05700    0.03396 =
         0.05215   -0.01080    0.01429   -0.00428
H1WA  2    0.518593    0.489038    0.231693    11.00000   -1.50000
H1WB  2    0.387109    0.498550    0.314077    11.00000   -1.50000
AFIX   0
O2    5    0.613868    0.358708    0.141051    11.00000    0.03700    0.03637 =
         0.04669   -0.01615   -0.00475   -0.00894
AFIX   6
O2W   5    0.191141    0.449899    0.597267    11.00000    0.05994    0.07364 =
         0.05123   -0.00754   -0.00846    0.00107
H2WA  2    0.303629    0.458847    0.623355    11.00000   -1.50000
H2WB  2    0.205429    0.433486    0.533975    11.00000   -1.50000
AFIX   0
O3    5    0.277942    0.017015    0.136131    11.00000    0.04608    0.02235 =
         0.02887    0.00255    0.00988    0.00314
AFIX   6
O3W   5    0.183871    0.398445    0.373122    11.00000    0.06197    0.04836 =
         0.05331   -0.01614    0.01150   -0.00025
H3WA  2    0.072418    0.449001    0.371297    11.00000   -1.50000
H3WB  2    0.188004    0.340518    0.327432    11.00000   -1.50000
AFIX   0
O4    5    0.224745    0.164454    0.259136    11.00000    0.05012    0.02836 =
         0.02346    0.00016    0.00282   -0.00339
O5    5    0.267899    0.167415   -0.071218    11.00000    0.03886    0.02329 =
         0.02550   -0.00446   -0.00190    0.00121
C6    1    0.126209    0.379995   -0.110594    11.00000    0.04357    0.02739 =
         0.02616    0.00351   -0.00448    0.00034
AFIX  23
H6A   2    0.133757    0.382439   -0.184611    11.00000   -1.20000
H6B   2    0.104808    0.468836   -0.085376    11.00000   -1.20000
AFIX   0
C5    1   -0.040308    0.301105   -0.071784    11.00000    0.03425    0.03322 =
         0.03570   -0.00068   -0.00862    0.00021
AFIX  23
H5A   2   -0.137888    0.353715   -0.028604    11.00000   -1.20000
H5B   2   -0.109543    0.267699   -0.128025    11.00000   -1.20000
AFIX   0
C1    1    0.315065    0.301279   -0.065179    11.00000    0.03331    0.02275 =
         0.02396    0.00214    0.00582   -0.00360
AFIX  13
H1B   2    0.439977    0.314850   -0.101336    11.00000   -1.20000
AFIX   0
C4    1    0.080423    0.190157   -0.011017    11.00000    0.02819    0.02265 =
         0.03645   -0.00005   -0.00211   -0.00406
AFIX  13
H4A   2    0.012327    0.112294   -0.002940    11.00000   -1.20000
AFIX   0
C2    1    0.321738    0.321698    0.051105    11.00000    0.03016    0.01510 =
         0.02496   -0.00347    0.00031   -0.00036
AFIX  13
H2C   2    0.280739    0.414511    0.065886    11.00000   -1.20000
AFIX   0
C3    1    0.151035    0.240077    0.089926    11.00000    0.02501    0.02034 =
         0.02536   -0.00130    0.00523    0.00090
AFIX  13
H3A   2    0.040601    0.299825    0.120610    11.00000   -1.20000
AFIX   0
C7    1    0.533854    0.279090    0.091283    11.00000    0.03100    0.02383 =
         0.02507   -0.00117    0.00407   -0.00655
C8    1    0.223746    0.132865    0.167293    11.00000    0.02431    0.02575 =
         0.02948    0.00299    0.00859   -0.00397
C9    1    0.724234    0.126963    0.438748    11.00000    0.02678    0.03288 =
         0.03024    0.00370   -0.00327   -0.00369
C10   1    0.740472    0.127669    0.332966    11.00000    0.04041    0.05159 =
         0.02624    0.00809   -0.00301   -0.00565
AFIX  43
H10A  2    0.723987    0.205788    0.295571    11.00000   -1.20000
AFIX   0
C11   1    0.781850    0.008680    0.285245    11.00000    0.03995    0.07229 =
         0.02403   -0.00619    0.00021   -0.01075
AFIX  43
H11A  2    0.793809    0.006495    0.214429    11.00000   -1.20000
AFIX   0
C12   1    0.805934   -0.107641    0.340796    11.00000    0.03568    0.04808 =
         0.03874   -0.01524    0.00059   -0.00453
AFIX  43
H12A  2    0.833684   -0.186481    0.306483    11.00000   -1.20000
AFIX   0
C13   1    0.789683   -0.109253    0.446015    11.00000    0.02894    0.03296 =
         0.03669   -0.00431   -0.00211   -0.00483
AFIX  43
H13A  2    0.805314   -0.187627    0.483084    11.00000   -1.20000
AFIX   0
C14   1    0.749430    0.009615    0.494080    11.00000    0.01881    0.03314 =
         0.02530   -0.00044   -0.00222   -0.00338
C15   1    0.686694    0.154366    0.625306    11.00000    0.02730    0.02668 =
         0.02704    0.00203   -0.00248   -0.00459
HKLF 4
REM  A in P1                     New: P-1
REM R1 =  0.0292 for   2782 Fo > 4sig(Fo)  and  0.0350 for all   3138 data
REM    250 parameters refined using      0 restraints
END
WGHT      0.0310      0.4230
REM Highest difference peak  0.393,  deepest hole -0.334,  1-sigma level  0.062
Q1    1   0.0738  0.5119  0.6071  11.00000  0.05    0.39
Q2    1   0.3759  0.4526  0.6758  11.00000  0.05    0.33
Q3    1   0.3107  0.4352  0.3567  11.00000  0.05    0.30
Q4    1   0.2377  0.2836  0.0770  11.00000  0.05    0.28
Q5    1   0.3108  0.2246 -0.0649  11.00000  0.05    0.27
Q6    1   0.5425  0.0961  0.0535  11.00000  0.05    0.27
Q7    1   0.7343  0.2009  0.4668  11.00000  0.05    0.26
Q8    1   0.2152  0.1844  0.1193  11.00000  0.05    0.26
Q9    1   0.3582  0.1069 -0.0416  11.00000  0.05    0.25
Q10   1   0.1146  0.2211  0.0429  11.00000  0.05    0.25
Q11   1   0.1734  0.1847 -0.0413  11.00000  0.05    0.25
Q12   1   0.7602  0.0716  0.4627  11.00000  0.05    0.24
Q13   1   0.7506 -0.0947  0.6873  11.00000  0.05    0.22
Q14   1   0.2490  0.3195  0.3684  11.00000  0.05    0.22
Q15   1   0.4276  0.3013  0.0643  11.00000  0.05    0.22
Q16   1   0.1405  0.4177  0.3916  11.00000  0.05    0.22
Q17   1   0.2448  0.1511 -0.1162  11.00000  0.05    0.22
Q18   1   0.8274 -0.0411  0.4793  11.00000  0.05    0.21
Q19   1   0.6889  0.2163  0.5806  11.00000  0.05    0.21
Q20   1   0.7428  0.0150  0.5401  11.00000  0.05    0.20
;
data_global
_journal_date_recd_electronic     2012-05-10
_journal_date_accepted     2012-05-17
_journal_name_full     'Acta Crystallographica, Section E'
_journal_year     2012
_journal_volume     68
_journal_issue      6
_journal_page_first     m818
_journal_page_last     m818
_journal_paper_category     QM
_journal_paper_doi     10.1107/S1600536812022593
_journal_coeditor_code     VN2038
_publ_contact_author_name     'Qiu-Yue Lin'
_publ_contact_author_address
;
  Zhejiang Key Laboratory for Reactive Chemistry on Solid Surfaces,
  Institute of Physical Chemistry,
  Zhejiang Normal University,
  Jinhua, Zhejiang 321004,
  People's Republic of China
  College of Chemistry and Life Science,
  Zhejiang Normal University,
  Jinhua 321004, Zhejiang,
  People's Republic of China
;
_publ_contact_author_email     'sky51@zjnu.cn'
_publ_contact_author_fax     '86-579-82282269'
_publ_contact_author_phone     '86-579-82283353'
_publ_section_title
;
Bis(2-amino-1,3-benzothiazol-3-ium)
bis(7-oxabicyclo[2.2.1]heptane-2,3-dicarboxylato)cadmate hexahydrate
;
loop_
    _publ_author_name
    _publ_author_address
    'Fan Zhang'
;
  Zhejiang Key Laboratory for Reactive Chemistry on Solid Surfaces,
  Institute of Physical Chemistry,
  Zhejiang Normal University,
  Jinhua, Zhejiang 321004,
  People's Republic of China
  College of Chemistry and Life Science,
  Zhejiang Normal University,
  Jinhua 321004, Zhejiang,
  People's Republic of China
;
    'Qiu-Yue Lin'
;
  Zhejiang Key Laboratory for Reactive Chemistry on Solid Surfaces,
  Institute of Physical Chemistry,
  Zhejiang Normal University,
  Jinhua, Zhejiang 321004,
  People's Republic of China
  College of Chemistry and Life Science,
  Zhejiang Normal University,
  Jinhua 321004, Zhejiang,
  People's Republic of China
;
    'Ling-Ling Chen'
;
  College of Chemistry and Life Science,
  Zhejiang Normal University,
  Jinhua 321004, Zhejiang,
  People's Republic of China
;
    'Jun-Gang Ke'
;
  College of Chemistry and Life Science,
  Zhejiang Normal University,
  Jinhua 321004, Zhejiang,
  People's Republic of China
;
