# Supplementary material for: Bis(2-amino-1,3-benzothia­zol-3-ium) bis­(7-oxabicyclo­[2.2.1]heptane-2,3-dicarboxyl­ato)cadmate hexa­hydrate
Source: Acta Crystallogr Sect E Struct Rep Online. 2012 May 26;68(Pt 6):m818. doi: 10.1107/S1600536812022593 (PMC3379140; doi:10.1107/S1600536812022593)
Supplement: Supplementary file 2 [file e-68-0m818-Isup2.hkl]

# 
# h,k,l, Fc-squared, Fo-squared, sigma(Fo-squared) and status flag 
# 
data_I
_shelx_title ' A in P1                     New: P-1' 
_shelx_refln_list_code          4 
_shelx_F_calc_maximum      121.61 
_exptl_crystal_F_000       457.94 
_reflns_d_resolution_high  0.8411 
 
loop_ 
 _symmetry_equiv_pos_as_xyz 
 'x, y, z' 
 '-x, -y, -z' 
 
_cell_length_a     6.6990 
_cell_length_b    10.3103 
_cell_length_c    13.0979 
_cell_angle_alpha  89.039 
_cell_angle_beta   89.004 
_cell_angle_gamma  82.062 
 
_shelx_F_squared_multiplier     1.000 
 
loop_ 
 _refln_index_h 
 _refln_index_k 
 _refln_index_l 
 _refln_F_squared_calc 
 _refln_F_squared_meas 
 _refln_F_squared_sigma 
 _refln_observed_status 
   1   0   0     5012.07     5076.91     40.68 o 
   2   0   0     6982.36     7419.13     55.78 o 
   3   0   0      334.36      355.76      6.56 o 
   4   0   0     1920.47     2035.48     21.86 o 
   5   0   0      743.07      790.63     18.95 o 
   6   0   0      363.00      323.81     25.05 o 
   7   0   0      221.96      197.15     23.03 o 
  -7   1   0      201.22      226.92     38.96 o 
  -6   1   0        5.90       11.30      7.62 o 
  -5   1   0      207.28      198.59     10.76 o 
  -4   1   0      775.65      795.93     12.61 o 
  -3   1   0     1169.09     1126.62     15.10 o 
  -2   1   0     1987.16     1960.11     21.84 o 
  -1   1   0      599.97      569.53      7.27 o 
   0   1   0     8493.80     8143.19    156.72 o 
   1   1   0     2729.32     2821.81     33.72 o 
   2   1   0    14414.98    15103.76    138.03 o 
   3   1   0      238.91      303.32      7.19 o 
   4   1   0     6147.17     6117.47     52.67 o 
   5   1   0      744.62      737.59     41.18 o 
   6   1   0        2.33        0.00      7.10 o 
   7   1   0       55.52       48.45     25.84 o 
  -7   2   0      116.78      120.95     15.45 o 
  -6   2   0      139.35      153.81     22.79 o 
  -5   2   0       16.89       16.04      3.81 o 
  -4   2   0     1215.74     1177.66     15.94 o 
  -3   2   0     4365.64     4399.31     39.46 o 
  -2   2   0     1704.15     1699.01     20.80 o 
  -1   2   0     2217.06     2165.85     24.76 o 
   0   2   0       58.88       50.69      3.09 o 
   1   2   0      168.25      159.24      4.47 o 
   2   2   0       81.62       62.31      3.39 o 
   3   2   0     5306.26     5421.92    100.41 o 
   4   2   0     4625.23     4688.04     71.36 o 
   5   2   0      577.44      550.51     27.16 o 
   6   2   0      102.20       87.85     15.03 o 
   7   2   0       50.33       41.31     27.76 o 
  -7   3   0       11.27        0.00      9.97 o 
  -6   3   0      486.82      505.58     21.59 o 
  -5   3   0      853.88      890.54     15.43 o 
  -4   3   0      275.14      267.54      8.14 o 
  -3   3   0      513.78      509.74     10.14 o 
  -2   3   0     2407.72     2471.14     28.55 o 
  -1   3   0       11.79       13.66      2.60 o 
   0   3   0      387.76      370.19      9.33 o 
   1   3   0     5406.19     5438.30     69.19 o 
   2   3   0     1128.20     1101.83     16.27 o 
   3   3   0      119.05      108.78      4.51 o 
   4   3   0      591.21      603.45     18.97 o 
   5   3   0      244.13      250.05     30.97 o 
   6   3   0       82.57       71.38     14.31 o 
   7   3   0      193.56      174.81     21.99 o 
  -7   4   0       17.50       16.92     16.53 o 
  -6   4   0      321.77      305.80     20.74 o 
  -5   4   0     1852.84     1886.60     24.78 o 
  -4   4   0     1067.91     1151.85     18.38 o 
  -3   4   0       88.41       82.15      5.54 o 
  -2   4   0       80.77       72.26      5.13 o 
  -1   4   0     4403.21     4064.45     56.35 o 
   0   4   0     1246.91     1206.18     16.92 o 
   1   4   0     1114.06     1009.80     28.39 o 
   2   4   0     6691.94     6940.84     77.37 o 
   3   4   0      552.27      578.03     12.02 o 
   4   4   0      363.89      372.50     17.52 o 
   5   4   0      503.77      445.86     26.15 o 
   6   4   0      574.88      518.72     35.61 o 
   7   4   0      126.15      109.37     30.11 o 
  -6   5   0       66.28       80.10     15.55 o 
  -5   5   0      465.91      503.53     13.49 o 
  -4   5   0       89.18       91.38      6.46 o 
  -3   5   0      249.95      253.21      9.98 o 
  -2   5   0       99.75       80.00      5.44 o 
  -1   5   0     1183.37     1132.33     18.62 o 
   0   5   0     2136.92     2114.06     26.56 o 
   1   5   0       68.18       73.78      5.19 o 
   2   5   0       87.08       83.67      5.77 o 
   3   5   0     1823.95     1834.04     28.97 o 
   4   5   0      375.86      337.30     12.93 o 
   5   5   0       42.51       44.21      7.16 o 
   6   5   0        0.78        0.00      7.70 o 
   7   5   0        9.36        9.41     10.19 o 
  -6   6   0       61.20       83.73     44.78 o 
  -5   6   0      163.31      147.94     14.15 o 
  -4   6   0     1220.25     1257.90     21.13 o 
  -3   6   0        1.92        4.04      3.29 o 
  -2   6   0      310.73      302.31     10.82 o 
  -1   6   0     1615.25     1648.46     24.61 o 
   0   6   0     3433.16     3439.46     39.79 o 
   1   6   0     1179.34     1149.46     19.09 o 
   2   6   0       26.59        9.78      3.48 o 
   3   6   0      379.29      393.55     11.94 o 
   4   6   0      502.97      537.94     16.88 o 
   5   6   0      401.42      409.79     18.73 o 
   6   6   0      107.10      109.92     10.48 o 
   7   6   0      168.73      173.81     40.41 o 
  -5   7   0      227.29      244.62     15.18 o 
  -4   7   0     2349.91     2264.80     45.22 o 
  -3   7   0      442.44      477.19     20.63 o 
  -2   7   0      174.43      168.27      9.52 o 
  -1   7   0      472.57      468.60     13.15 o 
   0   7   0     3736.70     3830.81     55.77 o 
   1   7   0     1384.88     1371.20     27.21 o 
   2   7   0      113.19      118.81      8.09 o 
   3   7   0       20.70       21.27      5.18 o 
   4   7   0      340.67      357.69     15.59 o 
   5   7   0      401.56      411.94     19.66 o 
   6   7   0      265.69      259.53     16.78 o 
   7   7   0      104.98       75.72     18.24 o 
  -5   8   0       69.65       91.54     18.87 o 
  -4   8   0      171.02      146.45     15.81 o 
  -3   8   0      618.98      551.00     22.40 o 
  -2   8   0       90.79       93.65     10.43 o 
  -1   8   0      738.26      718.35     19.63 o 
   0   8   0     1352.34     1335.98     24.13 o 
   1   8   0      359.78      376.40     15.53 o 
   2   8   0        1.24        0.00      4.28 o 
   3   8   0      387.54      421.79     21.72 o 
   4   8   0      559.64      579.87     19.71 o 
   5   8   0      197.83      210.50     22.35 o 
   6   8   0       65.81       94.50     15.24 o 
  -4   9   0      100.44      112.76     22.34 o 
  -3   9   0      389.69      338.73     39.00 o 
  -2   9   0      772.18      736.06     25.20 o 
  -1   9   0      746.40      790.35     25.01 o 
   0   9   0      122.49      140.89     10.94 o 
   1   9   0        1.21        0.00      5.86 o 
   2   9   0        1.27        8.23      5.38 o 
   3   9   0      662.25      629.76     20.49 o 
   4   9   0      870.40      812.88     24.30 o 
   5   9   0       43.31       44.80     10.10 o 
   6   9   0        4.17        0.00      7.61 o 
  -3  10   0      146.98      147.36     21.58 o 
  -2  10   0       50.77       69.77     23.52 o 
  -1  10   0       10.58       26.43      8.08 o 
   0  10   0      172.27      164.99     16.63 o 
   1  10   0      162.69      168.12     16.15 o 
   2  10   0      984.13     1026.41     49.80 o 
   3  10   0      606.66      584.74     31.69 o 
   4  10   0      258.52      274.12     19.49 o 
   5  10   0        0.49        0.00      7.63 o 
  -2  11   0      113.87      136.88     21.43 o 
  -1  11   0      220.79      301.95     29.01 o 
   0  11   0      618.13      604.57     36.55 o 
   1  11   0      634.21      620.91     34.92 o 
   2  11   0      423.35      436.92     24.55 o 
   3  11   0      218.52      188.22     22.93 o 
   4  11   0       13.62       18.86     12.29 o 
   0  12   0      243.04      214.62     37.03 o 
   1  12   0       46.38       54.58     24.33 o 
   2  12   0        6.63        0.00     14.67 o 
  -2 -12   1      240.08      286.67     52.34 o 
  -1 -12   1      179.16      125.86     30.38 o 
   0 -12   1      104.68       96.20     27.68 o 
  -4 -11   1      281.20      271.61     25.40 o 
  -3 -11   1      217.85      264.27     26.60 o 
  -2 -11   1      195.09      203.18     33.70 o 
  -1 -11   1      239.84      241.95     20.25 o 
   0 -11   1       60.01       64.00     23.41 o 
   1 -11   1      155.41      154.17     22.24 o 
   2 -11   1      339.93      368.21     32.00 o 
  -5 -10   1      858.81      843.66     57.63 o 
  -4 -10   1      335.04      294.81     20.16 o 
  -3 -10   1       26.94       22.16      9.94 o 
  -2 -10   1      150.48      151.83     15.42 o 
  -1 -10   1      568.44      536.85     43.67 o 
   0 -10   1      926.94      944.06     28.07 o 
   1 -10   1      150.15      189.27     15.72 o 
   2 -10   1      124.26      126.65     23.53 o 
   3 -10   1       55.95       61.50     16.81 o 
  -6  -9   1      147.35      166.57     16.56 o 
  -5  -9   1      161.45      167.37     15.79 o 
  -4  -9   1       45.44       24.48      9.75 o 
  -3  -9   1      131.70      108.69     10.58 o 
  -2  -9   1       72.79       89.90     11.70 o 
  -1  -9   1     1422.95     1382.75     31.94 o 
   0  -9   1      387.71      376.77     16.25 o 
   1  -9   1        0.92        2.35      4.94 o 
   2  -9   1      143.65      121.15     12.39 o 
   3  -9   1      333.42      296.98     33.02 o 
   4  -9   1       98.08      129.35     20.15 o 
  -6  -8   1       90.08       95.54     13.71 o 
  -5  -8   1        4.74       13.50      7.61 o 
  -4  -8   1       90.08       99.22     10.00 o 
  -3  -8   1     1188.44     1114.16     33.94 o 
  -2  -8   1     1401.81     1427.42     26.15 o 
  -1  -8   1     1380.66     1337.17     25.61 o 
   0  -8   1      104.89      105.68     10.62 o 
   1  -8   1        1.22        0.00      4.15 o 
   2  -8   1      479.80      449.96     16.97 o 
   3  -8   1     2798.33     2744.32     51.12 o 
   4  -8   1      522.76      526.02     32.88 o 
   5  -8   1        0.38        6.83      7.75 o 
  -7  -7   1      139.56      125.14     30.68 o 
  -6  -7   1      190.07      173.95     15.97 o 
  -5  -7   1      282.32      305.18     18.01 o 
  -4  -7   1      418.11      490.74     24.44 o 
  -3  -7   1      123.06      115.13      9.61 o 
  -2  -7   1      600.97      604.42     18.76 o 
  -1  -7   1      376.91      377.76     16.61 o 
   0  -7   1       76.65       85.85      6.54 o 
   1  -7   1      543.49      546.39     14.11 o 
   2  -7   1      972.38      971.79     27.16 o 
   3  -7   1      696.98      723.63     20.27 o 
   4  -7   1      200.87      209.34     13.35 o 
   5  -7   1        0.35        3.97      5.69 o 
  -7  -6   1      123.44      105.28     24.47 o 
  -6  -6   1      292.32      306.72     17.62 o 
  -5  -6   1      238.89      248.21     26.74 o 
  -4  -6   1      398.52      372.13     14.78 o 
  -3  -6   1      401.13      410.21     12.41 o 
  -2  -6   1       10.14       16.66      3.73 o 
  -1  -6   1     1209.22     1219.89     21.34 o 
   0  -6   1     4952.19     4906.72     52.15 o 
   1  -6   1     2039.22     1911.86     27.13 o 
   2  -6   1     1108.23     1084.07     25.42 o 
   3  -6   1        7.41        3.13      3.80 o 
   4  -6   1       17.26       23.12      4.91 o 
   5  -6   1      133.51      138.96      9.71 o 
  -7  -5   1       19.57       22.81     12.35 o 
  -6  -5   1       42.75       29.29     11.40 o 
  -5  -5   1      165.86      195.36     12.54 o 
  -4  -5   1       28.14       34.69      7.25 o 
  -3  -5   1     1829.37     1949.62     27.40 o 
  -2  -5   1     1720.71     1677.66     24.33 o 
  -1  -5   1      162.52      129.18      6.66 o 
   0  -5   1      255.59      227.31      7.88 o 
   1  -5   1      684.77      697.02     13.72 o 
   2  -5   1      146.33      152.41      6.79 o 
   3  -5   1       24.13       21.81      3.78 o 
   4  -5   1      188.42      190.69      8.18 o 
   5  -5   1      986.93     1019.44     17.34 o 
  -7  -4   1      128.54      136.46     28.63 o 
  -6  -4   1      131.22       95.64     15.24 o 
  -5  -4   1      180.83      184.04     10.33 o 
  -4  -4   1     1305.83     1217.28     23.50 o 
  -3  -4   1      870.16      881.02     16.80 o 
  -2  -4   1     2363.72     2486.59     32.82 o 
  -1  -4   1     1349.13     1312.43     32.84 o 
   0  -4   1      883.39      870.04     15.94 o 
   1  -4   1     1088.46     1079.00     16.31 o 
   2  -4   1     1386.26     1372.31     18.48 o 
   3  -4   1     3155.97     3051.59     33.96 o 
   4  -4   1      487.27      483.10     10.95 o 
   5  -4   1      772.46      766.37     15.54 o 
   6  -4   1      384.46      394.05     20.29 o 
   7  -4   1        7.54       22.37     18.50 o 
  -7  -3   1        7.79       12.30      9.82 o 
  -6  -3   1      464.45      436.92     28.80 o 
  -5  -3   1     1166.40     1197.08     31.52 o 
  -4  -3   1     1012.12     1021.23     19.54 o 
  -3  -3   1      373.46      325.60      7.26 o 
  -2  -3   1      823.27      783.74     10.64 o 
  -1  -3   1      266.12      243.18      7.20 o 
   0  -3   1     3555.45     3582.49     59.78 o 
   1  -3   1     5193.32     5281.19     54.21 o 
   2  -3   1      453.50      424.59      8.79 o 
   3  -3   1        2.84        3.24      2.07 o 
   4  -3   1      178.02      189.39      7.28 o 
   5  -3   1       40.78       53.60      4.96 o 
   6  -3   1      302.07      322.22     16.13 o 
   7  -3   1      214.51      217.72     17.72 o 
  -7  -2   1      109.91      116.80     18.79 o 
  -6  -2   1      120.62      106.49     16.25 o 
  -5  -2   1     1008.00      995.95     31.27 o 
  -4  -2   1      719.90      712.49     21.16 o 
  -3  -2   1       27.84       36.87      4.43 o 
  -2  -2   1       77.74       66.09      2.78 o 
  -1  -2   1     7064.28     7023.69     59.32 o 
   0  -2   1       73.74       81.47      6.05 o 
   1  -2   1       81.04       64.27      4.27 o 
   2  -2   1     3136.52     3218.41     36.88 o 
   3  -2   1     1175.52     1158.31     15.43 o 
   4  -2   1      687.41      713.76     12.78 o 
   5  -2   1      418.48      418.36     11.78 o 
   6  -2   1      420.40      466.92     20.33 o 
   7  -2   1      123.32      135.43     14.09 o 
  -7  -1   1      437.41      394.96     30.64 o 
  -6  -1   1      622.01      648.97     31.95 o 
  -5  -1   1        3.00        8.05      5.87 o 
  -4  -1   1        1.27        4.14      1.92 o 
  -3  -1   1     1257.75     1159.41     13.83 o 
  -2  -1   1     2806.70     2763.75     52.20 o 
  -1  -1   1     7635.37     7479.72     78.33 o 
   0  -1   1      845.88      960.83     14.74 o 
   1  -1   1        0.97        0.00      1.22 o 
   2  -1   1     1227.82     1164.20     16.03 o 
   3  -1   1     4773.42     5019.81     46.23 o 
   4  -1   1     2338.14     2389.26     25.84 o 
   5  -1   1       78.93       87.47      6.83 o 
   6  -1   1        1.44        2.88      5.20 o 
   7  -1   1       63.78       76.54     16.28 o 
  -7   0   1       19.42       30.50     17.67 o 
  -6   0   1       30.37       21.91      9.75 o 
  -5   0   1      438.00      459.68     15.64 o 
  -4   0   1      413.52      413.96      8.32 o 
  -3   0   1     1106.00     1100.22     12.93 o 
  -2   0   1     7683.70     7756.97     56.98 o 
  -1   0   1      611.22      665.51      8.28 o 
   0   0   1     2182.62     2131.24     35.50 o 
   1   0   1     2338.56     2350.53     22.38 o 
   2   0   1    10562.15    10305.00     82.41 o 
   3   0   1      201.41      147.92      5.95 o 
   4   0   1       18.91       24.44      3.28 o 
   5   0   1      480.36      469.91     17.38 o 
   6   0   1      167.33      216.53     18.25 o 
   7   0   1      231.26      221.70     34.91 o 
  -7   1   1      112.61      120.12     15.13 o 
  -6   1   1       29.16       31.69      8.51 o 
  -5   1   1     1088.08     1147.49     23.47 o 
  -4   1   1     3433.69     3515.02     33.30 o 
  -3   1   1     2515.81     2502.17     24.20 o 
  -2   1   1      768.61      835.16     11.08 o 
  -1   1   1      716.85      841.00      8.88 o 
   0   1   1      303.03      282.39      5.81 o 
   1   1   1    10109.99     9904.15     91.33 o 
   2   1   1     7847.45     8015.78     70.66 o 
   3   1   1        7.54       10.24      2.29 o 
   4   1   1      936.50      956.29     18.18 o 
   5   1   1      263.27      277.21     16.57 o 
   6   1   1     1875.28     1762.53     50.52 o 
   7   1   1      202.87      221.85     31.27 o 
  -7   2   1      234.62      233.88     25.63 o 
  -6   2   1      272.67      300.09     17.46 o 
  -5   2   1       18.45       22.23      5.73 o 
  -4   2   1      128.54      129.39      5.70 o 
  -3   2   1      115.12      117.05      5.04 o 
  -2   2   1      831.10      769.89     12.22 o 
  -1   2   1     2622.88     2601.07     29.00 o 
   0   2   1      403.39      439.71      7.88 o 
   1   2   1     6064.94     6315.68     67.87 o 
   2   2   1     2508.58     2571.04     32.21 o 
   3   2   1       89.65      128.00      4.78 o 
   4   2   1        5.30        7.10      4.29 o 
   5   2   1     2033.08     1825.04     80.15 o 
   6   2   1     1526.70     1411.44     49.05 o 
   7   2   1       23.93       32.87     12.27 o 
  -7   3   1      247.43      308.65     30.97 o 
  -6   3   1      309.19      327.15     17.73 o 
  -5   3   1       14.00       10.09      4.15 o 
  -4   3   1      916.03      923.07     15.24 o 
  -3   3   1     2574.75     2462.44     26.27 o 
  -2   3   1     3324.43     3195.69     31.92 o 
  -1   3   1     6154.40     5790.95     59.18 o 
   0   3   1     2950.53     2871.72     41.45 o 
   1   3   1       17.40        6.17      3.33 o 
   2   3   1     1628.94     1664.97     24.15 o 
   3   3   1     1459.74     1460.80     27.31 o 
   4   3   1      209.92      218.04     17.72 o 
   5   3   1     1859.34     1797.80     86.45 o 
   6   3   1     1292.29     1190.91     64.99 o 
   7   3   1        6.05        7.03      9.27 o 
  -7   4   1       85.71       97.21     21.53 o 
  -6   4   1       38.13       43.70     14.26 o 
  -5   4   1      335.44      365.29     15.20 o 
  -4   4   1     1309.39     1286.30     19.91 o 
  -3   4   1     2535.24     2590.38     30.20 o 
  -2   4   1       28.63       18.64      3.28 o 
  -1   4   1      610.84      706.76     13.82 o 
   0   4   1       76.55       69.73      4.54 o 
   1   4   1      941.55      910.38     20.26 o 
   2   4   1     3547.84     3591.56     45.36 o 
   3   4   1     2617.22     2588.22     36.15 o 
   4   4   1      573.72      585.58     30.88 o 
   5   4   1       26.50       12.45      8.08 o 
   6   4   1      210.40      206.13     22.56 o 
   7   4   1       38.10       32.88     13.17 o 
  -6   5   1       65.04       61.82     11.90 o 
  -5   5   1      459.36      468.87     22.61 o 
  -4   5   1      470.15      524.46     13.46 o 
  -3   5   1      900.79      846.22     15.83 o 
  -2   5   1        1.92        0.00      2.45 o 
  -1   5   1      327.31      271.53      8.82 o 
   0   5   1     3432.42     3274.44     36.65 o 
   1   5   1     4588.63     4769.27     55.03 o 
   2   5   1     1587.36     1652.66     24.24 o 
   3   5   1      569.93      615.39     13.67 o 
   4   5   1      172.42      178.32     14.97 o 
   5   5   1        0.67        0.94      4.78 o 
   6   5   1       24.90       22.30     15.68 o 
   7   5   1      311.68      365.50     32.25 o 
  -6   6   1      142.25      146.48     36.24 o 
  -5   6   1      109.03      113.69     10.27 o 
  -4   6   1      107.78       99.60      9.10 o 
  -3   6   1       19.24       26.71      5.44 o 
  -2   6   1      677.25      634.63     14.89 o 
  -1   6   1      766.17      752.54     15.73 o 
   0   6   1     2802.97     2812.29     37.71 o 
   1   6   1     1433.13     1461.63     27.13 o 
   2   6   1      128.34      148.26      8.29 o 
   3   6   1       29.01       28.51      4.96 o 
   4   6   1      324.86      386.74     18.80 o 
   5   6   1     1021.24     1028.28     28.46 o 
   6   6   1      147.22      177.78     21.44 o 
   7   6   1      187.66      178.14     60.32 o 
  -5   7   1       33.18       33.11      8.63 o 
  -4   7   1      551.38      566.86     21.40 o 
  -3   7   1      961.24      933.63     23.26 o 
  -2   7   1     1445.11     1488.31     25.64 o 
  -1   7   1      563.15      524.43     24.46 o 
   0   7   1      636.32      644.99     19.81 o 
   1   7   1     1685.83     1748.80     29.01 o 
   2   7   1     1005.93      992.47     20.13 o 
   3   7   1      179.42      179.54      9.64 o 
   4   7   1      614.07      614.06     22.45 o 
   5   7   1      738.02      720.21     25.35 o 
   6   7   1      149.26      148.42     13.32 o 
   7   7   1       16.79       23.44     12.98 o 
  -5   8   1       80.21       73.82     51.95 o 
  -4   8   1      174.53      181.60     15.56 o 
  -3   8   1     1490.44     1510.71     36.46 o 
  -2   8   1      724.13      677.38     22.33 o 
  -1   8   1        1.84        1.14      3.75 o 
   0   8   1       84.59       92.81      8.73 o 
   1   8   1      816.37      851.35     21.13 o 
   2   8   1     1394.63     1419.61     26.14 o 
   3   8   1       48.81       47.81      6.84 o 
   4   8   1       14.71        8.71      6.30 o 
   5   8   1       94.82       98.77     12.40 o 
   6   8   1      174.86      155.07     15.14 o 
  -4   9   1      201.20      216.89     25.70 o 
  -3   9   1      213.65      199.54     23.36 o 
  -2   9   1      328.03      338.79     22.20 o 
  -1   9   1      160.90      159.24     19.02 o 
   0   9   1       47.24       54.05      7.56 o 
   1   9   1      876.66      851.29     21.47 o 
   2   9   1      803.39      805.47     23.29 o 
   3   9   1       91.35       91.33     10.21 o 
   4   9   1       13.21        0.15      6.64 o 
   5   9   1      404.00      410.04     32.79 o 
   6   9   1      645.26      626.25     27.66 o 
  -3  10   1       17.92        0.00     11.04 o 
  -2  10   1      174.12      158.86     21.58 o 
  -1  10   1      291.51      351.15     23.01 o 
   0  10   1      297.75      316.92     21.40 o 
   1  10   1      381.90      385.87     18.99 o 
   2  10   1      775.89      802.28     24.62 o 
   3  10   1       23.45       27.36      7.79 o 
   4  10   1      106.21       94.43     13.48 o 
   5  10   1      307.19      309.96     21.52 o 
  -2  11   1      316.47      377.35     32.72 o 
  -1  11   1      360.43      373.50     31.04 o 
   0  11   1      295.46      255.99     26.21 o 
   1  11   1       67.60       84.91     16.25 o 
   2  11   1      483.84      453.45     30.00 o 
   3  11   1      326.31      342.81     28.19 o 
   4  11   1       27.57       32.32     13.28 o 
   0  12   1      165.43      149.02     22.82 o 
   1  12   1      218.25      226.51     36.70 o 
   2  12   1       20.61       17.15     16.98 o 
  -2 -12   2        6.07       10.51     12.66 o 
  -1 -12   2      298.64      250.06     27.15 o 
   0 -12   2      656.65      583.21     54.66 o 
  -4 -11   2      195.53      194.47     18.48 o 
  -3 -11   2      305.01      366.20     30.82 o 
  -2 -11   2      344.04      389.48     38.44 o 
  -1 -11   2      719.72      759.95     26.84 o 
   0 -11   2      184.33      200.42     28.79 o 
   1 -11   2       10.96        0.00     14.51 o 
   2 -11   2        2.93        3.43     12.25 o 
  -5 -10   2        2.09        7.98     13.29 o 
  -4 -10   2      510.12      461.47     28.34 o 
  -3 -10   2      562.68      607.40     48.22 o 
  -2 -10   2       78.59       93.42     18.29 o 
  -1 -10   2       13.94       12.08      6.36 o 
   0 -10   2      336.09      367.48     19.43 o 
   1 -10   2       14.24       10.65      6.72 o 
   2 -10   2      152.87      170.18     36.65 o 
   3 -10   2      362.36      454.67     33.90 o 
  -6  -9   2        9.03       19.00      9.24 o 
  -5  -9   2      120.20      132.08     14.54 o 
  -4  -9   2      852.14      810.32     28.95 o 
  -3  -9   2      842.15      831.60     29.29 o 
  -2  -9   2        5.75        1.41      5.09 o 
  -1  -9   2      568.49      530.48     20.30 o 
   0  -9   2      817.43      838.78     25.14 o 
   1  -9   2     2673.81     2600.92     43.84 o 
   2  -9   2      373.61      366.34     17.28 o 
   3  -9   2       44.88       26.86     13.57 o 
   4  -9   2       48.98       78.11     17.04 o 
  -6  -8   2      175.63      163.15     22.39 o 
  -5  -8   2      253.04      265.27     18.19 o 
  -4  -8   2      266.57      265.13     16.91 o 
  -3  -8   2      258.88      258.65     13.94 o 
  -2  -8   2       42.51       41.82      5.54 o 
  -1  -8   2      122.00      115.10     10.35 o 
   0  -8   2      563.33      571.13     19.41 o 
   1  -8   2     2992.14     2881.82     56.82 o 
   2  -8   2      373.51      377.61     16.28 o 
   3  -8   2       10.60       10.52      7.18 o 
   4  -8   2      233.61      246.75     19.96 o 
   5  -8   2      482.01      477.33     23.71 o 
  -6  -7   2      599.93      603.49     49.04 o 
  -5  -7   2      199.39      202.79     13.23 o 
  -4  -7   2        0.59        1.58      4.83 o 
  -3  -7   2       59.71       61.31     11.38 o 
  -2  -7   2     1079.26     1103.86     19.32 o 
  -1  -7   2     2027.38     2020.69     31.15 o 
   0  -7   2     2084.02     2103.40     38.15 o 
   1  -7   2      925.03      970.88     27.54 o 
   2  -7   2        3.33        2.79      4.38 o 
   3  -7   2        9.52        1.47      4.45 o 
   4  -7   2      738.73      723.76     18.60 o 
   5  -7   2      761.36      787.48     32.31 o 
  -7  -6   2        1.70        7.24     12.72 o 
  -6  -6   2       21.41       16.33      6.87 o 
  -5  -6   2      240.59      248.65     13.41 o 
  -4  -6   2      203.36      182.85     11.31 o 
  -3  -6   2       54.00       60.02      7.23 o 
  -2  -6   2     1358.89     1240.81     21.67 o 
  -1  -6   2     1592.83     1631.53     25.72 o 
   0  -6   2      124.41      149.20      7.37 o 
   1  -6   2      154.59      151.85      7.61 o 
   2  -6   2      615.58      583.67     16.11 o 
   3  -6   2       14.09        5.38      4.31 o 
   4  -6   2      516.67      495.19     13.85 o 
   5  -6   2      488.52      499.72     15.24 o 
   6  -6   2       10.41       16.12     17.77 o 
  -7  -5   2       19.35       14.33     11.01 o 
  -6  -5   2       65.31       64.69     13.91 o 
  -5  -5   2      960.54      858.76     21.28 o 
  -4  -5   2     3002.13     2962.03     44.98 o 
  -3  -5   2     2091.56     2181.24     40.51 o 
  -2  -5   2        2.34        2.51      2.44 o 
  -1  -5   2     1180.89     1174.31     19.39 o 
   0  -5   2     1465.17     1487.34     19.92 o 
   1  -5   2       51.68       37.04      4.06 o 
   2  -5   2     2244.90     2187.95     36.71 o 
   3  -5   2     1769.61     1729.35     24.05 o 
   4  -5   2      133.04      150.97      7.51 o 
   5  -5   2      357.66      360.27     12.57 o 
   6  -5   2      206.14      216.63     19.35 o 
  -7  -4   2       78.55       45.98     14.05 o 
  -6  -4   2       73.34       80.28     15.07 o 
  -5  -4   2      895.55      920.81     33.62 o 
  -4  -4   2     1037.20     1021.88     34.93 o 
  -3  -4   2        1.26        2.82      2.01 o 
  -2  -4   2      257.29      239.46      6.84 o 
  -1  -4   2      290.19      276.17      7.91 o 
   0  -4   2     2898.06     3021.27     31.90 o 
   1  -4   2     2387.76     2379.33     27.87 o 
   2  -4   2       15.52       31.69      3.34 o 
   3  -4   2     1057.49     1150.00     16.09 o 
   4  -4   2      420.06      388.74      9.55 o 
   5  -4   2      355.64      400.03     11.68 o 
   6  -4   2      222.78      240.04     16.68 o 
   7  -4   2       52.59       58.00     21.77 o 
  -7  -3   2      336.44      304.95     50.46 o 
  -6  -3   2      217.05      200.73     21.65 o 
  -5  -3   2      203.18      199.41     17.60 o 
  -4  -3   2     3001.28     2932.59     40.98 o 
  -3  -3   2      336.66      345.23     10.89 o 
  -2  -3   2      321.03      296.91      5.82 o 
  -1  -3   2     5645.67     5619.02     62.84 o 
   0  -3   2     4110.02     4077.76     69.99 o 
   1  -3   2     1455.47     1490.71     19.47 o 
   2  -3   2      547.28      573.22     10.22 o 
   3  -3   2      413.53      363.11      8.20 o 
   4  -3   2      675.86      724.93     13.01 o 
   5  -3   2      364.34      342.78     11.23 o 
   6  -3   2      245.51      265.38     14.99 o 
   7  -3   2      116.42      108.54     18.48 o 
  -7  -2   2      134.71      155.50     20.84 o 
  -6  -2   2      141.02      144.92     18.56 o 
  -5  -2   2       14.34       11.15      6.33 o 
  -4  -2   2      253.41      224.86     13.06 o 
  -3  -2   2     4556.02     4539.05     54.42 o 
  -2  -2   2      350.23      426.27      6.52 o 
  -1  -2   2     1711.14     1918.32     26.97 o 
   0  -2   2      236.42      197.68      9.46 o 
   1  -2   2     1424.97     1412.03     32.21 o 
   2  -2   2     2493.14     2576.20     31.96 o 
   3  -2   2     1232.05     1229.28     21.50 o 
   4  -2   2      668.60      670.34     12.61 o 
   5  -2   2        3.19        7.44      3.69 o 
   6  -2   2       84.48       78.25     10.03 o 
   7  -2   2      131.68      150.66     17.58 o 
  -7  -1   2      159.51      181.93     32.45 o 
  -6  -1   2      506.25      438.87     28.30 o 
  -5  -1   2      286.17      341.02     17.33 o 
  -4  -1   2       24.96       18.57      5.26 o 
  -3  -1   2     1158.82     1313.36     27.70 o 
  -2  -1   2     3392.25     3428.43     38.83 o 
  -1  -1   2     4059.06     4002.04     38.90 o 
   0  -1   2     6080.23     5928.39     68.71 o 
   1  -1   2    14789.22    14770.88    136.58 o 
   2  -1   2     2584.24     2613.45     28.80 o 
   3  -1   2      488.88      444.23     10.47 o 
   4  -1   2      698.78      731.78     13.65 o 
   5  -1   2      323.50      322.78     10.72 o 
   6  -1   2      175.46      202.98     18.16 o 
   7  -1   2      193.42      226.83     20.55 o 
  -7   0   2       51.98       66.58     19.59 o 
  -6   0   2      622.32      694.37     25.63 o 
  -5   0   2      605.20      597.36     26.39 o 
  -4   0   2       67.98       73.02      4.42 o 
  -3   0   2      686.18      627.21      8.36 o 
  -2   0   2     4309.53     4466.85     40.04 o 
  -1   0   2     1397.99     1364.06     16.42 o 
   0   0   2     9520.38     9145.65     93.08 o 
   1   0   2      697.63      672.46     10.96 o 
   2   0   2      654.79      767.17     12.21 o 
   3   0   2      941.47      988.11     17.20 o 
   4   0   2      668.05      666.24     14.13 o 
   5   0   2     1787.54     1776.12     31.10 o 
   6   0   2      114.53      106.93     11.22 o 
   7   0   2       71.94       64.75     26.60 o 
  -7   1   2       85.19      104.50     17.91 o 
  -6   1   2        2.16        1.70      5.67 o 
  -5   1   2      714.14      758.89     44.94 o 
  -4   1   2      905.99      923.63     14.70 o 
  -3   1   2     1050.55     1124.57     16.58 o 
  -2   1   2     5804.66     5805.26     62.43 o 
  -1   1   2        4.38        3.16      2.14 o 
   0   1   2      190.13      193.26      5.74 o 
   1   1   2     2178.86     2147.21     22.27 o 
   2   1   2     1394.01     1370.90     21.29 o 
   3   1   2     1421.62     1276.73     20.56 o 
   4   1   2     2647.64     2670.33     36.74 o 
   5   1   2     1148.47     1112.82     30.44 o 
   6   1   2       15.49       38.22      9.12 o 
   7   1   2        0.43        5.94      9.63 o 
  -7   2   2       19.22       31.70     17.55 o 
  -6   2   2        2.79        0.08      5.69 o 
  -5   2   2      124.68      125.67     10.84 o 
  -4   2   2     1930.17     1980.62     23.27 o 
  -3   2   2     1161.40     1090.78     14.57 o 
  -2   2   2      416.19      451.16     10.12 o 
  -1   2   2     1048.85      996.13     13.46 o 
   0   2   2     1139.87     1185.00     19.69 o 
   1   2   2     3762.68     3773.52     51.66 o 
   2   2   2     2514.49     2490.53     38.76 o 
   3   2   2      621.33      634.35     13.27 o 
   4   2   2      746.48      728.98     19.98 o 
   5   2   2      166.12      193.42     22.59 o 
   6   2   2        2.25       10.05      8.47 o 
   7   2   2       62.00       73.90     18.03 o 
  -7   3   2        0.64        3.20      9.61 o 
  -6   3   2      479.75      513.05     28.32 o 
  -5   3   2      904.10      957.40     30.63 o 
  -4   3   2     1794.87     1769.08     22.46 o 
  -3   3   2      751.52      800.26     13.76 o 
  -2   3   2       56.64       39.16      3.59 o 
  -1   3   2     2282.80     2244.99     30.37 o 
   0   3   2     3943.13     3920.08     54.07 o 
   1   3   2     2573.08     2546.86     39.24 o 
   2   3   2     3679.98     3596.24     44.21 o 
   3   3   2     1167.74     1131.52     19.85 o 
   4   3   2       32.47       29.24      5.89 o 
   5   3   2      893.90      936.88     36.86 o 
   6   3   2      544.76      485.15     31.19 o 
   7   3   2      180.53      175.35     22.93 o 
  -7   4   2      247.15      335.68     31.33 o 
  -6   4   2      570.80      627.91     27.28 o 
  -5   4   2      902.12      890.26     24.91 o 
  -4   4   2       36.60       49.62      5.28 o 
  -3   4   2       68.12       48.21      4.85 o 
  -2   4   2      722.90      712.17     16.58 o 
  -1   4   2      852.75      769.81     18.20 o 
   0   4   2     2371.61     2285.54     32.36 o 
   1   4   2     1317.55     1366.66     35.45 o 
   2   4   2      587.74      651.80     14.79 o 
   3   4   2      503.15      512.21     13.56 o 
   4   4   2      432.27      438.32     15.87 o 
   5   4   2        5.44       14.74      7.87 o 
   6   4   2      244.27      204.81     27.42 o 
   7   4   2       61.97       64.27     17.80 o 
  -6   5   2       15.42       24.00      9.73 o 
  -5   5   2        8.25       11.41      5.90 o 
  -4   5   2       17.47        7.28      6.52 o 
  -3   5   2      389.99      399.03     17.64 o 
  -2   5   2     2878.66     2964.28     39.31 o 
  -1   5   2     3952.08     4098.09     53.88 o 
   0   5   2        2.65        3.39      2.77 o 
   1   5   2       10.69       10.07      3.41 o 
   2   5   2     1975.12     1986.99     27.67 o 
   3   5   2      901.87      901.28     17.14 o 
   4   5   2      601.23      631.34     20.35 o 
   5   5   2      107.44      116.47     12.71 o 
   6   5   2       28.33       16.41     10.35 o 
   7   5   2      181.84      166.03     22.67 o 
  -6   6   2       95.99       83.77     13.78 o 
  -5   6   2       95.36      103.75     11.37 o 
  -4   6   2      608.49      646.93     28.79 o 
  -3   6   2     1397.32     1306.91     26.50 o 
  -2   6   2     1441.91     1534.49     29.37 o 
  -1   6   2      476.63      481.25     13.47 o 
   0   6   2      392.90      391.91     11.80 o 
   1   6   2      178.00      156.46      8.41 o 
   2   6   2      925.34      909.05     19.29 o 
   3   6   2     1981.56     2042.13     32.26 o 
   4   6   2      108.30      124.26     11.37 o 
   5   6   2      165.05      136.23     19.01 o 
   6   6   2       85.25       81.33      9.24 o 
   7   6   2      237.14      222.89     60.20 o 
  -5   7   2      207.68      197.44     15.72 o 
  -4   7   2      756.70      743.42     24.27 o 
  -3   7   2      155.23      159.70     14.45 o 
  -2   7   2      252.66      235.00     14.12 o 
  -1   7   2      144.20      133.84      9.06 o 
   0   7   2      800.70      708.62     17.28 o 
   1   7   2     2299.06     2254.61     34.08 o 
   2   7   2     1118.68     1136.61     21.88 o 
   3   7   2      118.79      130.90      8.81 o 
   4   7   2       36.80       43.17      8.64 o 
   5   7   2      162.46      179.62     14.64 o 
   6   7   2      205.90      238.76     28.35 o 
   7   7   2       99.50      134.38     56.89 o 
  -5   8   2       37.49       22.69     13.93 o 
  -4   8   2      125.37      138.84     19.85 o 
  -3   8   2      996.48      949.26     27.97 o 
  -2   8   2      335.52      300.55     16.47 o 
  -1   8   2      710.96      723.36     22.38 o 
   0   8   2      917.14      831.14     26.71 o 
   1   8   2      213.32      212.35     15.30 o 
   2   8   2       35.89       38.07      5.99 o 
   3   8   2      117.94      105.54      8.73 o 
   4   8   2      203.93      195.36     29.65 o 
   5   8   2      159.68      168.46     14.52 o 
   6   8   2      287.90      288.27     18.79 o 
  -4   9   2       20.42       18.71     11.79 o 
  -3   9   2      586.67      598.48     36.31 o 
  -2   9   2      727.98      702.56     29.13 o 
  -1   9   2        7.12        6.93      5.73 o 
   0   9   2        5.92        0.28      5.17 o 
   1   9   2      365.37      371.37     18.04 o 
   2   9   2      133.75      142.37     11.59 o 
   3   9   2      520.50      548.78     19.40 o 
   4   9   2      854.25      896.43     29.82 o 
   5   9   2      109.71      124.83     14.31 o 
   6   9   2       30.21       28.70     21.08 o 
  -3  10   2      297.31      272.20     28.79 o 
  -2  10   2      280.93      283.80     27.71 o 
  -1  10   2      147.15      171.09     21.04 o 
   0  10   2      134.67      119.70     15.02 o 
   1  10   2      781.22      786.92     24.80 o 
   2  10   2     1749.71     1774.91     38.38 o 
   3  10   2      291.74      287.37     16.28 o 
   4  10   2      103.20       91.04     14.98 o 
   5  10   2       12.66        0.00      9.02 o 
  -2  11   2      156.64      119.99     21.55 o 
  -1  11   2      120.24      126.61     23.15 o 
   0  11   2      452.43      404.63     31.49 o 
   1  11   2      180.51      166.83     21.84 o 
   2  11   2      207.21      213.09     22.70 o 
   3  11   2       26.35       15.69     14.96 o 
   4  11   2        0.45        1.99      8.40 o 
   0  12   2      125.03      157.34     23.45 o 
   1  12   2      102.68      111.24     27.23 o 
   2  12   2       25.80       12.03     17.60 o 
  -4 -11   3      448.78      482.22     27.00 o 
  -3 -11   3      464.56      504.10     35.22 o 
  -2 -11   3       85.36      100.72     35.27 o 
  -1 -11   3      184.14      201.52     16.59 o 
   0 -11   3       85.08      110.68     18.96 o 
   1 -11   3      187.77      210.75     24.83 o 
   2 -11   3      317.69      282.51     40.52 o 
  -5 -10   3       36.74       41.07     11.35 o 
  -4 -10   3       10.06        8.81      8.39 o 
  -3 -10   3       64.87       72.29     29.87 o 
  -2 -10   3       17.13       20.27     11.17 o 
  -1 -10   3       29.02       20.70      7.62 o 
   0 -10   3      813.24      786.62     35.40 o 
   1 -10   3      244.69      319.62     43.55 o 
   2 -10   3       12.77        7.95      8.39 o 
   3 -10   3        6.65       12.84     12.99 o 
  -5  -9   3       18.27       13.06     12.87 o 
  -4  -9   3       43.50       26.85      9.26 o 
  -3  -9   3      372.47      359.59     23.94 o 
  -2  -9   3     1137.68     1067.37     27.80 o 
  -1  -9   3      114.26      119.20     11.30 o 
   0  -9   3      300.06      280.66     16.54 o 
   1  -9   3      548.58      546.06     21.99 o 
   2  -9   3      289.41      299.07     18.92 o 
   3  -9   3      223.18      235.13     19.80 o 
   4  -9   3      183.60      204.33     17.14 o 
  -6  -8   3       73.42       70.55     11.51 o 
  -5  -8   3        6.64       11.20      6.82 o 
  -4  -8   3      190.79      214.96     13.83 o 
  -3  -8   3     1479.31     1557.16     51.96 o 
  -2  -8   3     1062.16     1070.95     30.22 o 
  -1  -8   3        7.53        5.32      5.06 o 
   0  -8   3      304.24      265.18     14.94 o 
   1  -8   3      648.13      662.51     20.08 o 
   2  -8   3     1500.64     1486.60     30.91 o 
   3  -8   3      849.94      780.65     22.66 o 
   4  -8   3      145.35      152.32     12.71 o 
   5  -8   3        6.40        4.63      7.86 o 
  -6  -7   3      279.69      244.04     16.69 o 
  -5  -7   3      341.66      321.94     16.10 o 
  -4  -7   3      165.29      169.08     12.73 o 
  -3  -7   3      165.58      134.47     10.36 o 
  -2  -7   3      550.68      545.75     13.20 o 
  -1  -7   3      685.23      697.08     19.87 o 
   0  -7   3      161.65      180.87     12.08 o 
   1  -7   3     1685.40     1694.86     30.74 o 
   2  -7   3     2177.85     2025.53     35.10 o 
   3  -7   3      245.07      243.61     13.69 o 
   4  -7   3       49.83       46.49      6.55 o 
   5  -7   3       10.00       11.18      6.12 o 
  -7  -6   3       38.54       34.80     13.78 o 
  -6  -6   3      244.71      274.38     15.72 o 
  -5  -6   3      356.77      364.68     15.77 o 
  -4  -6   3      161.71      166.82     11.24 o 
  -3  -6   3       20.35       30.17      5.84 o 
  -2  -6   3      126.05      131.94      6.96 o 
  -1  -6   3     1413.92     1417.64     21.00 o 
   0  -6   3     2374.00     2355.07     33.39 o 
   1  -6   3      187.80      187.07     10.20 o 
   2  -6   3      132.80      146.39      9.59 o 
   3  -6   3        5.19        1.22      3.73 o 
   4  -6   3        0.59        0.35      3.86 o 
   5  -6   3      164.09      179.80     11.01 o 
   6  -6   3      725.39      742.92     32.45 o 
  -7  -5   3      194.06      172.45     22.90 o 
  -6  -5   3       73.55       68.68     14.52 o 
  -5  -5   3       55.80       51.27      7.05 o 
  -4  -5   3       57.43       44.90      7.27 o 
  -3  -5   3     2138.93     2078.13     29.25 o 
  -2  -5   3     1629.09     1653.77     22.18 o 
  -1  -5   3      729.60      678.06     16.08 o 
   0  -5   3     1152.17     1067.06     16.04 o 
   1  -5   3      174.50      179.06      7.06 o 
   2  -5   3      484.32      502.27     12.00 o 
   3  -5   3      982.55      964.17     18.26 o 
   4  -5   3     1345.33     1282.37     21.71 o 
   5  -5   3      624.78      642.05     25.07 o 
   6  -5   3      228.62      242.11     18.90 o 
  -7  -4   3      427.65      345.81     55.59 o 
  -6  -4   3       28.62       29.37     10.86 o 
  -5  -4   3        0.42        0.00      3.91 o 
  -4  -4   3      742.22      731.60     18.23 o 
  -3  -4   3     3862.25     3896.98     39.19 o 
  -2  -4   3     3720.15     3858.55     39.13 o 
  -1  -4   3       33.48       59.92      4.65 o 
   0  -4   3       39.80       21.42      4.19 o 
   1  -4   3     2702.57     2782.27     36.05 o 
   2  -4   3      309.96      318.65      7.63 o 
   3  -4   3     1246.39     1268.44     17.03 o 
   4  -4   3      477.13      523.68     11.01 o 
   5  -4   3      227.80      216.27     11.86 o 
   6  -4   3        6.39        3.88      6.35 o 
  -7  -3   3      123.44       91.71     16.90 o 
  -6  -3   3      268.60      262.16     18.17 o 
  -5  -3   3       48.63       46.44      8.67 o 
  -4  -3   3     2051.70     1960.57     31.60 o 
  -3  -3   3     2284.02     2172.35     32.82 o 
  -2  -3   3      510.45      532.13      8.53 o 
  -1  -3   3     1980.32     2176.32     34.96 o 
   0  -3   3      167.52      207.69     13.70 o 
   1  -3   3    10457.04    10889.49    138.62 o 
   2  -3   3     3151.88     3086.33     29.61 o 
   3  -3   3       20.66       26.12      3.29 o 
   4  -3   3       66.13       65.72      4.98 o 
   5  -3   3      521.45      582.98     14.93 o 
   6  -3   3      229.41      274.96     23.42 o 
   7  -3   3      119.79      148.89     22.52 o 
  -7  -2   3      232.35      202.72     22.79 o 
  -6  -2   3      818.54      774.72     27.70 o 
  -5  -2   3      188.97      226.67     15.32 o 
  -4  -2   3       24.96       33.53      6.85 o 
  -3  -2   3     2092.17     2298.83     33.05 o 
  -2  -2   3      109.09       99.77      5.60 o 
  -1  -2   3       52.05       76.03      3.82 o 
   0  -2   3     1101.48      997.00     17.18 o 
   1  -2   3     8556.52     8193.09     91.24 o 
   2  -2   3     8686.22     9194.60     92.24 o 
   3  -2   3        2.20        3.85      2.58 o 
   4  -2   3        3.99        4.62      2.70 o 
   5  -2   3      532.08      496.15     13.30 o 
   6  -2   3      493.99      549.51     22.48 o 
   7  -2   3       15.07       32.76      9.26 o 
  -7  -1   3      207.73      204.60     19.30 o 
  -6  -1   3      175.10      191.72     21.19 o 
  -5  -1   3       21.76       15.37      6.46 o 
  -4  -1   3      229.54      270.86     14.69 o 
  -3  -1   3      944.05      946.06     11.89 o 
  -2  -1   3     6320.44     6712.54     58.51 o 
  -1  -1   3     6139.46     6386.98     56.23 o 
   0  -1   3      560.38      542.31      9.73 o 
   1  -1   3     2489.84     2338.62     27.36 o 
   2  -1   3     2462.15     2383.19     27.63 o 
   3  -1   3      397.80      419.02     10.59 o 
   4  -1   3       96.50       97.07      6.71 o 
   5  -1   3      411.41      443.65     13.68 o 
   6  -1   3      465.26      430.75     20.34 o 
   7  -1   3       34.28       45.80      9.97 o 
  -7   0   3       51.05       54.15     11.96 o 
  -6   0   3      169.58      157.06     13.04 o 
  -5   0   3      518.93      592.05     20.56 o 
  -4   0   3     1839.11     1858.34     24.32 o 
  -3   0   3     2513.89     2665.80     26.77 o 
  -2   0   3     3729.05     3693.38     36.44 o 
  -1   0   3     2836.82     2936.50     39.31 o 
   0   0   3     2943.75     2840.47     30.44 o 
   1   0   3       12.69       14.44      2.59 o 
   2   0   3      649.59      653.66     11.70 o 
   3   0   3     1499.71     1415.85     20.74 o 
   4   0   3      128.72      122.99      7.37 o 
   5   0   3      161.44      156.99     10.20 o 
   6   0   3      337.29      327.80     18.10 o 
   7   0   3      330.29      389.62     21.75 o 
  -7   1   3       45.39       60.44     15.81 o 
  -6   1   3       22.81       18.51      6.43 o 
  -5   1   3      699.32      662.56     25.77 o 
  -4   1   3     1107.37     1126.06     20.83 o 
  -3   1   3      118.13       95.54      4.96 o 
  -2   1   3      143.97      169.40      7.21 o 
  -1   1   3      343.32      409.95      9.77 o 
   0   1   3     1936.22     1881.80     24.74 o 
   1   1   3     1364.99     1272.81     19.49 o 
   2   1   3      910.59      858.12     17.55 o 
   3   1   3      540.65      522.53     12.70 o 
   4   1   3      412.01      398.56     12.35 o 
   5   1   3      200.26      234.03     14.22 o 
   6   1   3      326.26      335.60     20.47 o 
   7   1   3      289.45      313.47     22.27 o 
  -7   2   3      419.57      359.83     31.78 o 
  -6   2   3      282.72      286.16     24.20 o 
  -5   2   3       13.53       15.64      5.91 o 
  -4   2   3     1211.50     1183.07     22.19 o 
  -3   2   3     2160.44     2246.80     50.82 o 
  -2   2   3      737.67      697.99     13.19 o 
  -1   2   3     4868.28     4928.17     68.09 o 
   0   2   3     3847.03     3936.41     72.55 o 
   1   2   3     1812.83     1772.07     25.45 o 
   2   2   3      340.95      312.85      9.95 o 
   3   2   3     1409.75     1412.06     19.21 o 
   4   2   3     1062.16     1080.70     22.33 o 
   5   2   3      753.34      765.23     23.20 o 
   6   2   3      678.12      672.88     40.24 o 
   7   2   3       62.43       39.40     18.01 o 
  -7   3   3      207.11      220.80     58.34 o 
  -6   3   3      731.54      711.68     28.81 o 
  -5   3   3        0.57        0.00      5.79 o 
  -4   3   3       91.89      108.20      7.02 o 
  -3   3   3     4595.97     4658.63     54.08 o 
  -2   3   3     1499.29     1454.50     19.20 o 
  -1   3   3      719.83     1035.86     17.07 o 
   0   3   3        2.61       18.00      3.07 o 
   1   3   3     3327.90     3386.95     50.17 o 
   2   3   3      457.99      452.83     15.58 o 
   3   3   3     1454.20     1456.03     24.14 o 
   4   3   3     1247.97     1243.91     43.19 o 
   5   3   3      301.32      268.38     28.38 o 
   6   3   3       30.85       22.79     10.92 o 
   7   3   3       29.79       29.08     12.26 o 
  -6   4   3      126.88      152.98     30.92 o 
  -5   4   3      207.88      192.48     17.14 o 
  -4   4   3      347.36      346.13     15.47 o 
  -3   4   3     1555.79     1637.96     26.82 o 
  -2   4   3     1825.60     1794.28     23.18 o 
  -1   4   3       16.08       45.32      4.15 o 
   0   4   3      265.34      257.67      8.84 o 
   1   4   3     7172.20     7528.55    172.57 o 
   2   4   3     7877.40     8160.42     91.58 o 
   3   4   3      350.99      291.62     13.78 o 
   4   4   3        6.15        0.00      3.12 o 
   5   4   3        0.60        0.34      6.60 o 
   6   4   3       83.08       76.14     15.04 o 
   7   4   3      116.25      118.96     19.10 o 
  -6   5   3      107.18      112.10     15.30 o 
  -5   5   3      145.71      141.54     15.40 o 
  -4   5   3       20.71       18.05      8.04 o 
  -3   5   3      537.86      510.44     17.25 o 
  -2   5   3      535.76      580.13     19.94 o 
  -1   5   3      210.63      182.42      8.63 o 
   0   5   3     1022.39      987.45     20.04 o 
   1   5   3     2538.97     2654.58     34.68 o 
   2   5   3      434.14      444.76     13.92 o 
   3   5   3      180.08      204.43     10.33 o 
   4   5   3       50.64       50.47      6.40 o 
   5   5   3      136.93      152.85     11.33 o 
   6   5   3      382.18      402.52     30.36 o 
   7   5   3      427.69      419.85     70.10 o 
  -6   6   3      277.95      258.83     22.31 o 
  -5   6   3      352.22      351.57     19.65 o 
  -4   6   3      153.52      152.67     12.61 o 
  -3   6   3      165.72      163.61     12.25 o 
  -2   6   3     1725.16     1688.33     38.71 o 
  -1   6   3     3319.61     3366.03     55.52 o 
   0   6   3     1114.90     1098.67     20.77 o 
   1   6   3      506.51      531.88     13.88 o 
   2   6   3      504.33      480.89     15.89 o 
   3   6   3      279.44      283.80     14.94 o 
   4   6   3      631.10      614.59     46.42 o 
   5   6   3     1971.49     1963.71     61.27 o 
   6   6   3      104.23      104.47     10.17 o 
   7   6   3       27.46       16.84     13.02 o 
  -5   7   3       38.93       35.34      9.15 o 
  -4   7   3      488.15      489.84     20.83 o 
  -3   7   3      553.78      507.06     28.27 o 
  -2   7   3      806.59      803.63     27.03 o 
  -1   7   3      593.93      568.04     31.00 o 
   0   7   3      671.22      690.06     17.20 o 
   1   7   3        1.49        0.00      3.55 o 
   2   7   3       15.78       24.04      5.11 o 
   3   7   3     1070.85     1026.24     24.15 o 
   4   7   3      335.64      346.93     18.19 o 
   5   7   3      138.91      168.53     14.12 o 
   6   7   3        8.06       15.09      8.80 o 
  -5   8   3      285.78      259.77     39.70 o 
  -4   8   3      394.34      445.58     30.99 o 
  -3   8   3      676.55      657.45     25.88 o 
  -2   8   3      360.39      365.18     25.30 o 
  -1   8   3       47.31       46.76      8.72 o 
   0   8   3       50.74       42.34      7.52 o 
   1   8   3      767.33      729.65     18.85 o 
   2   8   3      604.84      593.54     17.22 o 
   3   8   3      290.32      319.17     15.31 o 
   4   8   3      483.46      499.46     22.29 o 
   5   8   3       68.42       64.78     10.75 o 
   6   8   3      141.04      127.94     13.63 o 
  -4   9   3      128.13      191.89     25.29 o 
  -3   9   3       54.94       70.04     12.65 o 
  -2   9   3        8.81       10.24      6.24 o 
  -1   9   3      264.47      313.62     33.20 o 
   0   9   3      329.14      343.41     17.51 o 
   1   9   3      721.48      720.28     22.68 o 
   2   9   3      709.24      728.90     20.29 o 
   3   9   3      238.19      218.15     13.99 o 
   4   9   3       41.00       34.15      9.33 o 
   5   9   3       89.65       98.28     13.45 o 
  -3  10   3       94.72      108.71     28.73 o 
  -2  10   3      708.82      640.59     38.62 o 
  -1  10   3      930.79      867.35     63.88 o 
   0  10   3      455.39      511.49     23.00 o 
   1  10   3      207.84      240.67     15.95 o 
   2  10   3      355.83      382.83     21.46 o 
   3  10   3      226.07      235.42     20.58 o 
   4  10   3      147.05      156.51     15.59 o 
   5  10   3       63.82       73.18     17.90 o 
  -2  11   3      646.60      683.36     61.85 o 
  -1  11   3      349.83      288.85     28.59 o 
   0  11   3       65.28       54.28     15.40 o 
   1  11   3       55.01       54.81     14.67 o 
   2  11   3      250.50      253.66     20.01 o 
   3  11   3      353.75      286.66     37.43 o 
   4  11   3       56.87       46.20     13.56 o 
   1  12   3      246.10      305.49     51.93 o 
  -3 -11   4      303.08      305.61     71.37 o 
  -2 -11   4      112.55      137.33     36.96 o 
  -1 -11   4      135.76      170.33     23.03 o 
   0 -11   4      149.16      167.00     22.66 o 
   1 -11   4       88.94      109.76     23.10 o 
  -4 -10   4       77.77       91.04     13.58 o 
  -3 -10   4      264.73      283.73     27.86 o 
  -2 -10   4      154.21      173.71     22.36 o 
  -1 -10   4       48.77       53.42      9.86 o 
   0 -10   4      218.73      201.99     15.84 o 
   1 -10   4      170.10      218.08     24.07 o 
   2 -10   4      176.42      145.19     20.56 o 
   3 -10   4      149.62      157.09     22.71 o 
  -5  -9   4      257.43      277.24     22.12 o 
  -4  -9   4      278.13      289.44     32.49 o 
  -3  -9   4      101.65      106.86     13.51 o 
  -2  -9   4      174.11      175.34     16.34 o 
  -1  -9   4       11.03        6.25      7.12 o 
   0  -9   4      470.16      471.51     20.69 o 
   1  -9   4     1037.22     1031.61     33.67 o 
   2  -9   4      462.33      457.90     44.57 o 
   3  -9   4      123.22      153.40     18.55 o 
   4  -9   4       14.79       11.99      9.77 o 
  -6  -8   4      169.81      149.38     15.30 o 
  -5  -8   4      233.41      263.04     16.11 o 
  -4  -8   4      230.99      259.22     28.55 o 
  -3  -8   4       51.57       46.16     16.76 o 
  -2  -8   4      479.51      496.97     24.78 o 
  -1  -8   4     1282.34     1269.98     29.89 o 
   0  -8   4      317.30      316.38     25.42 o 
   1  -8   4      876.29      897.73     25.98 o 
   2  -8   4      474.37      442.46     17.85 o 
   3  -8   4       89.95       83.20      8.68 o 
   4  -8   4      146.92      136.70     12.52 o 
  -6  -7   4       54.22       40.20      9.22 o 
  -5  -7   4       31.97       21.67      6.88 o 
  -4  -7   4        6.30       11.10      5.82 o 
  -3  -7   4      266.86      257.35     17.38 o 
  -2  -7   4      637.49      589.31     22.05 o 
  -1  -7   4     2484.81     2508.66     42.68 o 
   0  -7   4      108.16      100.36     11.68 o 
   1  -7   4       46.21       43.03      7.12 o 
   2  -7   4      101.94      113.43     10.46 o 
   3  -7   4      409.53      411.83     15.53 o 
   4  -7   4      175.43      192.07     11.36 o 
   5  -7   4      148.00      154.14     15.71 o 
  -7  -6   4       12.86        0.29     10.46 o 
  -6  -6   4        0.39        0.00      5.07 o 
  -5  -6   4      111.01      105.42     16.64 o 
  -4  -6   4     1025.88      976.13     24.29 o 
  -3  -6   4     1880.31     1862.74     34.12 o 
  -2  -6   4      646.85      644.15     14.77 o 
  -1  -6   4      200.55      229.81     10.18 o 
   0  -6   4      634.04      652.27     18.26 o 
   1  -6   4        6.13        5.73      4.39 o 
   2  -6   4      740.17      743.43     17.61 o 
   3  -6   4     1639.93     1670.25     26.97 o 
   4  -6   4      374.54      342.13     13.19 o 
   5  -6   4       14.10       19.04      5.90 o 
   6  -6   4       94.81      104.46     15.68 o 
  -7  -5   4       27.50       26.05     12.54 o 
  -6  -5   4       31.77       37.23      9.81 o 
  -5  -5   4      610.72      614.33     18.71 o 
  -4  -5   4      919.47      957.82     37.73 o 
  -3  -5   4      732.82      734.99     19.01 o 
  -2  -5   4       12.25       30.25      3.78 o 
  -1  -5   4       69.09       75.16      5.07 o 
   0  -5   4     1792.62     1937.97     28.93 o 
   1  -5   4     1777.71     1722.48     31.59 o 
   2  -5   4      876.56      827.86     17.38 o 
   3  -5   4      401.28      408.45     14.66 o 
   4  -5   4      428.78      446.65     15.21 o 
   5  -5   4       13.66       12.72      5.12 o 
   6  -5   4       64.48       54.46     10.66 o 
  -7  -4   4      351.34      364.03     35.28 o 
  -6  -4   4      429.68      446.42     29.85 o 
  -5  -4   4      498.06      479.61     15.51 o 
  -4  -4   4      354.56      319.63     13.11 o 
  -3  -4   4      320.90      301.23     16.77 o 
  -2  -4   4      813.29      836.83     14.01 o 
  -1  -4   4     3109.32     3245.04     49.27 o 
   0  -4   4     4300.22     4341.52     50.26 o 
   1  -4   4     1918.08     1907.77     33.69 o 
   2  -4   4        1.03        3.31      2.59 o 
   3  -4   4      285.97      291.05     12.94 o 
   4  -4   4      399.42      395.60     11.66 o 
   5  -4   4      688.56      700.14     19.45 o 
   6  -4   4      124.77      126.43     13.45 o 
  -7  -3   4      294.08      251.51     26.55 o 
  -6  -3   4      407.55      420.48     27.33 o 
  -5  -3   4        2.13       16.38      6.70 o 
  -4  -3   4      117.50      142.78     14.56 o 
  -3  -3   4      173.26      162.02      6.74 o 
  -2  -3   4     1933.39     1826.51     21.97 o 
  -1  -3   4      257.72      249.52      7.56 o 
   0  -3   4        4.64        6.05      2.68 o 
   1  -3   4      308.61      294.44     11.97 o 
   2  -3   4       64.55       82.50      5.74 o 
   3  -3   4      786.08      801.46     14.43 o 
   4  -3   4     1326.09     1407.64     22.30 o 
   5  -3   4      305.93      322.86     13.59 o 
   6  -3   4       10.48       17.36      7.28 o 
   7  -3   4       28.18       31.46     11.29 o 
  -7  -2   4      114.87       85.25     24.00 o 
  -6  -2   4       98.36       90.97     12.13 o 
  -5  -2   4       36.55       30.89      7.87 o 
  -4  -2   4      403.50      406.47     24.02 o 
  -3  -2   4     1679.90     1785.13     20.40 o 
  -2  -2   4     1851.36     1878.54     19.51 o 
  -1  -2   4     3208.44     3305.95     33.48 o 
   0  -2   4       29.14       28.24      6.43 o 
   1  -2   4      798.73      730.35     16.05 o 
   2  -2   4    12358.35    12354.20    125.11 o 
   3  -2   4     2591.13     2546.78     32.72 o 
   4  -2   4      326.87      337.25     11.82 o 
   5  -2   4        8.28       11.55      4.80 o 
   6  -2   4       48.68       39.75      7.67 o 
   7  -2   4      109.51      124.59     16.46 o 
  -7  -1   4       94.82       99.66     15.31 o 
  -6  -1   4      170.49      172.27     13.82 o 
  -5  -1   4      485.56      521.10     18.79 o 
  -4  -1   4      156.41      157.45     10.63 o 
  -3  -1   4     1996.58     2059.04     21.59 o 
  -2  -1   4     1034.07     1029.89     13.21 o 
  -1  -1   4     1788.68     1800.20     22.18 o 
   0  -1   4     3168.66     3156.01     32.13 o 
   1  -1   4      193.93      169.67      6.20 o 
   2  -1   4      585.16      558.08     16.06 o 
   3  -1   4     1898.14     1944.01     26.74 o 
   4  -1   4        7.61        0.00      3.05 o 
   5  -1   4      157.12      158.68      9.63 o 
   6  -1   4      550.76      563.69     21.06 o 
   7  -1   4      445.35      444.51     23.29 o 
  -7   0   4      250.33      235.22     26.24 o 
  -6   0   4      336.53      358.33     23.08 o 
  -5   0   4      778.60      728.31     23.36 o 
  -4   0   4      332.74      360.97     14.69 o 
  -3   0   4        2.19        6.41      3.21 o 
  -2   0   4     3842.39     3965.20     38.98 o 
  -1   0   4     5022.16     4992.90     50.78 o 
   0   0   4      228.89      197.96      6.17 o 
   1   0   4      800.90      760.56     19.18 o 
   2   0   4      634.69      577.69     11.52 o 
   3   0   4      593.96      538.69     12.35 o 
   4   0   4     1079.38     1053.79     21.64 o 
   5   0   4      422.85      442.01     15.62 o 
   6   0   4      129.26      145.13     13.30 o 
   7   0   4      470.13      452.90     23.38 o 
  -7   1   4      326.90      332.20     24.04 o 
  -6   1   4       42.20       33.28      9.73 o 
  -5   1   4        0.82        3.17      5.44 o 
  -4   1   4      534.20      589.51     14.80 o 
  -3   1   4      673.30      646.38     14.25 o 
  -2   1   4     1292.77     1228.13     18.88 o 
  -1   1   4     2748.32     2688.77     40.06 o 
   0   1   4     2633.07     2714.84     34.70 o 
   1   1   4     2363.01     2419.31     46.93 o 
   2   1   4      882.12      924.87     16.59 o 
   3   1   4     2448.78     2526.39     34.78 o 
   4   1   4      464.63      471.46     14.06 o 
   5   1   4      233.38      206.00     15.68 o 
   6   1   4       28.96       30.85      7.81 o 
   7   1   4       71.80       62.99     11.21 o 
  -7   2   4       28.79        8.36      9.46 o 
  -6   2   4       31.44       46.86     10.79 o 
  -5   2   4      252.49      277.96     18.74 o 
  -4   2   4     1078.61     1068.55     21.24 o 
  -3   2   4     2794.20     2784.50     41.74 o 
  -2   2   4     2547.88     2618.09     32.77 o 
  -1   2   4       37.32       21.41      3.11 o 
   0   2   4      142.35      114.21      4.62 o 
   1   2   4     4060.89     4029.27     85.74 o 
   2   2   4     1409.46     1263.53     20.54 o 
   3   2   4     2172.99     2070.11     25.80 o 
   4   2   4     1303.54     1239.52     23.74 o 
   5   2   4      254.88      260.14     15.38 o 
   6   2   4      261.81      292.20     24.67 o 
   7   2   4       98.69      140.82     24.84 o 
  -7   3   4      129.66      139.39     17.32 o 
  -6   3   4      598.60      642.23     29.41 o 
  -5   3   4      716.28      708.87     27.36 o 
  -4   3   4     1485.36     1496.58     33.78 o 
  -3   3   4      503.31      467.31     12.58 o 
  -2   3   4       24.49       40.06      5.29 o 
  -1   3   4     1345.73     1373.47     28.23 o 
   0   3   4      347.38      312.40      8.22 o 
   1   3   4     2045.61     2037.34     35.15 o 
   2   3   4     3386.37     3461.99     54.30 o 
   3   3   4     1107.27     1172.93     20.10 o 
   4   3   4        4.76        3.62      3.37 o 
   5   3   4      151.09      123.50     16.87 o 
   6   3   4      236.06      207.90     22.84 o 
   7   3   4       22.89       45.24     14.20 o 
  -6   4   4      366.91      347.81     23.67 o 
  -5   4   4       91.55      121.94     13.95 o 
  -4   4   4       59.35       36.14      6.79 o 
  -3   4   4      104.05      128.23     11.89 o 
  -2   4   4     1042.84      995.49     23.47 o 
  -1   4   4     1330.78     1357.49     29.63 o 
   0   4   4     3434.92     3430.90     39.67 o 
   1   4   4      774.70      719.40     15.90 o 
   2   4   4      183.86      167.30     10.29 o 
   3   4   4      641.81      646.51     16.49 o 
   4   4   4      361.34      359.58     12.82 o 
   5   4   4        9.46       34.45     10.56 o 
   6   4   4      191.85      233.35     24.51 o 
   7   4   4      147.18      147.12     22.24 o 
  -6   5   4       28.97       26.74     10.49 o 
  -5   5   4       98.96      103.42     13.96 o 
  -4   5   4      151.31      156.13     12.38 o 
  -3   5   4      477.35      418.28     18.89 o 
  -2   5   4     3146.27     3258.73     57.53 o 
  -1   5   4     3870.34     4045.28    107.10 o 
   0   5   4       47.87       44.83      5.42 o 
   1   5   4       39.48       50.58      5.23 o 
   2   5   4     1242.80     1316.21     30.82 o 
   3   5   4      885.15      871.10     17.92 o 
   4   5   4      858.33      845.36     20.45 o 
   5   5   4       67.05       65.84      8.40 o 
   6   5   4      108.02      104.84     17.56 o 
   7   5   4      263.76      279.89     29.90 o 
  -6   6   4      132.20      143.40     30.59 o 
  -5   6   4       80.29       90.48     13.80 o 
  -4   6   4      385.46      387.73     24.31 o 
  -3   6   4     1088.73     1053.45     31.21 o 
  -2   6   4      205.30      230.76     15.31 o 
  -1   6   4      502.92      550.50     20.51 o 
   0   6   4      670.77      642.26     17.05 o 
   1   6   4       64.43       52.99      6.58 o 
   2   6   4     1196.97     1207.71     26.31 o 
   3   6   4     2771.85     2832.02     80.56 o 
   4   6   4       84.75       86.78     12.10 o 
   5   6   4        3.22        7.34      6.21 o 
   6   6   4       28.97       24.95      9.93 o 
   7   6   4      329.78      329.08     63.01 o 
  -5   7   4      379.58      387.74     21.45 o 
  -4   7   4      355.96      333.89     21.77 o 
  -3   7   4      251.94      230.53     17.38 o 
  -2   7   4     1213.96     1159.89     33.65 o 
  -1   7   4      565.71      603.10     23.07 o 
   0   7   4     1058.21     1015.58     33.07 o 
   1   7   4      794.54      809.77     18.93 o 
   2   7   4       45.26       53.77      6.66 o 
   3   7   4      350.31      401.91     28.75 o 
   4   7   4       78.43       68.26     16.11 o 
   5   7   4       75.65       62.67     12.95 o 
   6   7   4      127.28      133.63     12.94 o 
  -4   8   4      201.19      174.63     22.44 o 
  -3   8   4       65.57       65.58     16.40 o 
  -2   8   4      243.34      229.53     18.17 o 
  -1   8   4      481.65      475.24     19.53 o 
   0   8   4       94.27       99.57     10.41 o 
   1   8   4       56.68       63.39      8.53 o 
   2   8   4       51.74       72.71      8.85 o 
   3   8   4      141.22      144.72     11.53 o 
   4   8   4      746.00      715.24     25.65 o 
   5   8   4      262.76      287.10     19.99 o 
   6   8   4      234.12      212.20     18.70 o 
  -4   9   4      252.06      290.14     23.80 o 
  -3   9   4      523.48      519.64     45.00 o 
  -2   9   4      215.65      218.02     16.37 o 
  -1   9   4      260.09      281.73     17.44 o 
   0   9   4      150.04      159.98     13.54 o 
   1   9   4      809.00      778.57     23.92 o 
   2   9   4     1274.02     1271.52     30.62 o 
   3   9   4      614.40      631.08     21.20 o 
   4   9   4      289.09      295.48     19.45 o 
   5   9   4       55.13       43.82     11.80 o 
  -3  10   4      151.29      160.46     36.20 o 
  -2  10   4      110.54       97.90     15.17 o 
  -1  10   4      222.49      225.31     19.95 o 
   0  10   4      205.44      231.03     16.72 o 
   1  10   4      356.66      376.04     24.47 o 
   2  10   4      600.60      600.57     22.12 o 
   3  10   4      100.60      105.60     15.64 o 
   4  10   4        1.19        5.00      7.80 o 
   5  10   4        9.05        3.40      8.13 o 
  -1  11   4      467.42      467.93     55.87 o 
   0  11   4      956.12     1018.98     49.45 o 
   1  11   4       45.03       43.99     21.66 o 
   2  11   4       49.29       51.12     15.56 o 
   3  11   4       44.41       48.22     20.22 o 
  -3 -11   5      232.79      232.94     28.22 o 
  -2 -11   5      146.92      132.55     21.60 o 
  -1 -11   5        1.59        0.00      9.74 o 
   0 -11   5       17.00       15.91     12.46 o 
   1 -11   5      102.47      108.08     19.40 o 
  -4 -10   5       39.56       41.84     11.28 o 
  -3 -10   5        4.57        0.00     10.62 o 
  -2 -10   5      112.72       85.76     28.40 o 
  -1 -10   5      333.76      348.98     22.60 o 
   0 -10   5      277.57      288.02     18.61 o 
   1 -10   5      246.80      248.60     25.53 o 
   2 -10   5      340.34      322.65     27.01 o 
  -5  -9   5      181.11      179.34     18.90 o 
  -4  -9   5      120.98      121.85     18.97 o 
  -3  -9   5       27.28       31.86      9.76 o 
  -2  -9   5      531.48      537.25     48.27 o 
  -1  -9   5      203.07      222.29     17.50 o 
   0  -9   5      314.81      346.18     18.71 o 
   1  -9   5      127.35      140.84     13.56 o 
   2  -9   5      205.59      170.65     17.42 o 
   3  -9   5      343.26      408.38     46.34 o 
  -6  -8   5        4.87        0.00      7.46 o 
  -5  -8   5       37.57       35.81      9.46 o 
  -4  -8   5      464.18      464.47     23.30 o 
  -3  -8   5      304.86      294.84     18.92 o 
  -2  -8   5      491.88      492.31     22.60 o 
  -1  -8   5      478.94      460.77     19.06 o 
   0  -8   5       38.47       42.56      7.59 o 
   1  -8   5      635.55      660.83     31.07 o 
   2  -8   5      908.02      831.47     23.53 o 
   3  -8   5      303.63      277.79     20.40 o 
   4  -8   5       80.74      107.75     13.93 o 
  -6  -7   5      158.31      198.41     14.13 o 
  -5  -7   5       13.08        9.99      6.27 o 
  -4  -7   5      170.77      195.29     15.73 o 
  -3  -7   5      694.24      717.74     34.29 o 
  -2  -7   5       36.01       45.48     10.20 o 
  -1  -7   5      602.29      582.06     19.03 o 
   0  -7   5      328.26      317.69     15.62 o 
   1  -7   5      334.94      351.41     15.09 o 
   2  -7   5      298.17      321.48     18.11 o 
   3  -7   5       57.96       47.84      7.22 o 
   4  -7   5        2.43        0.00      5.08 o 
   5  -7   5       52.41       48.50      9.99 o 
  -6  -6   5      314.81      291.43     22.43 o 
  -5  -6   5      236.64      259.38     15.90 o 
  -4  -6   5        0.67        0.89      4.86 o 
  -3  -6   5      219.87      229.70     12.48 o 
  -2  -6   5     1444.21     1362.63     24.24 o 
  -1  -6   5      505.71      474.14     23.28 o 
   0  -6   5      562.44      565.14     15.63 o 
   1  -6   5      252.30      231.23     12.27 o 
   2  -6   5      190.25      200.90     11.72 o 
   3  -6   5      288.87      296.25     12.01 o 
   4  -6   5      465.86      483.25     15.70 o 
   5  -6   5      473.09      482.44     23.69 o 
  -7  -5   5      291.94      255.10     27.80 o 
  -6  -5   5      140.46      102.81     17.44 o 
  -5  -5   5      142.26      135.92     10.46 o 
  -4  -5   5      126.52      138.55     17.67 o 
  -3  -5   5      702.46      748.52     19.96 o 
  -2  -5   5     2560.31     2693.11     29.79 o 
  -1  -5   5     1586.67     1599.90     21.55 o 
   0  -5   5      179.28      158.71      9.00 o 
   1  -5   5        3.15        0.30      3.74 o 
   2  -5   5     1107.14     1090.68     22.88 o 
   3  -5   5     1065.83     1073.19     20.21 o 
   4  -5   5      714.21      659.40     16.75 o 
   5  -5   5      118.01      113.98     10.37 o 
   6  -5   5       20.65       23.33     10.60 o 
  -7  -4   5       17.46       16.96     11.57 o 
  -6  -4   5       43.16       12.70      9.16 o 
  -5  -4   5      385.24      382.64     14.76 o 
  -4  -4   5      462.00      467.58     15.74 o 
  -3  -4   5     1115.55     1039.38     22.60 o 
  -2  -4   5     1103.73     1107.27     17.19 o 
  -1  -4   5       33.75       28.51      3.09 o 
   0  -4   5       56.01       77.75      6.18 o 
   1  -4   5      933.77      934.02     21.36 o 
   2  -4   5     1437.43     1429.09     28.42 o 
   3  -4   5     1118.14     1109.01     21.05 o 
   4  -4   5      149.44      172.04     10.69 o 
   5  -4   5       58.55       66.94      7.82 o 
   6  -4   5       10.52        2.15      6.96 o 
  -7  -3   5       22.06       27.44     10.35 o 
  -6  -3   5      289.39      292.21     20.04 o 
  -5  -3   5      807.20      835.07     28.22 o 
  -4  -3   5     1604.50     1625.52     29.63 o 
  -3  -3   5       73.22       65.19      5.72 o 
  -2  -3   5        4.93        2.81      2.28 o 
  -1  -3   5     1087.33     1042.16     16.59 o 
   0  -3   5      460.89      429.83     11.46 o 
   1  -3   5     2990.08     3120.19     39.80 o 
   2  -3   5     2889.05     2982.83     34.91 o 
   3  -3   5      492.55      475.54     12.23 o 
   4  -3   5       95.66       95.63      9.16 o 
   5  -3   5      263.24      286.58     14.41 o 
   6  -3   5      360.78      377.89     30.62 o 
  -7  -2   5       19.48       36.79      9.14 o 
  -6  -2   5      575.14      571.56     22.21 o 
  -5  -2   5       74.63       88.85      9.98 o 
  -4  -2   5       31.78       29.24      4.53 o 
  -3  -2   5      163.25      181.71      6.77 o 
  -2  -2   5      471.99      446.78      9.76 o 
  -1  -2   5     3508.83     3539.46     36.56 o 
   0  -2   5     7742.95     7941.52     67.66 o 
   1  -2   5      918.71      917.40     14.53 o 
   2  -2   5      257.34      250.08     10.03 o 
   3  -2   5       78.27       87.15      7.24 o 
   4  -2   5      206.87      206.41     10.21 o 
   5  -2   5      285.90      309.63     13.21 o 
   6  -2   5      777.15      752.19     44.84 o 
   7  -2   5       61.05       53.45     12.81 o 
  -7  -1   5       54.48       71.97     23.29 o 
  -6  -1   5      124.63      124.54     14.04 o 
  -5  -1   5      918.96      902.01     25.37 o 
  -4  -1   5       22.08       18.33      5.58 o 
  -3  -1   5     1654.61     1714.75     22.24 o 
  -2  -1   5     9308.90     9751.36     86.72 o 
  -1  -1   5     5912.65     6049.25     51.61 o 
   0  -1   5       12.58        8.78      2.50 o 
   1  -1   5       41.70       38.73      3.73 o 
   2  -1   5      692.94      647.85     14.03 o 
   3  -1   5      552.42      504.84     12.57 o 
   4  -1   5      839.24      824.49     17.98 o 
   5  -1   5      439.45      415.43     14.38 o 
   6  -1   5      334.28      322.95     18.73 o 
   7  -1   5       12.16       12.05      8.11 o 
  -7   0   5       37.90       40.25     11.31 o 
  -6   0   5       93.62       93.36     13.18 o 
  -5   0   5      410.20      425.84     17.99 o 
  -4   0   5      629.68      605.54     28.77 o 
  -3   0   5      397.16      343.05     10.52 o 
  -2   0   5      686.03      714.94     12.79 o 
  -1   0   5      263.50      248.37      5.88 o 
   0   0   5      616.01      754.52     15.14 o 
   1   0   5       17.52       25.41      3.56 o 
   2   0   5     1888.61     1870.96     27.07 o 
   3   0   5     2793.59     2822.83     42.11 o 
   4   0   5      352.06      347.26     13.01 o 
   5   0   5        2.56        7.61      4.71 o 
   6   0   5       25.34       27.71     10.08 o 
   7   0   5      201.86      186.62     16.37 o 
  -7   1   5       19.65       21.21     10.52 o 
  -6   1   5      511.42      453.67     33.54 o 
  -5   1   5     1158.99     1088.28     33.67 o 
  -4   1   5      416.04      423.86     13.45 o 
  -3   1   5       12.05       14.54      3.64 o 
  -2   1   5     2329.92     2456.09     27.34 o 
  -1   1   5     2997.64     3159.29     35.66 o 
   0   1   5     3066.46     3080.78     35.88 o 
   1   1   5     1240.75     1178.05     18.60 o 
   2   1   5     2524.00     2551.39     37.47 o 
   3   1   5      390.63      379.84     17.55 o 
   4   1   5      407.75      385.51     13.47 o 
   5   1   5      591.28      585.52     17.69 o 
   6   1   5       55.98       61.51      9.69 o 
   7   1   5      239.90      251.98     18.96 o 
  -7   2   5      190.25      176.79     21.37 o 
  -6   2   5      413.93      400.62     25.08 o 
  -5   2   5      645.66      666.79     26.64 o 
  -4   2   5      372.49      407.81     15.65 o 
  -3   2   5        9.26        9.89      3.57 o 
  -2   2   5      266.65      294.58     16.52 o 
  -1   2   5     4623.55     4586.19     54.45 o 
   0   2   5     2521.92     2453.27     26.42 o 
   1   2   5       26.07       51.33      5.22 o 
   2   2   5       44.78       37.35      4.60 o 
   3   2   5     1166.77     1211.25     20.92 o 
   4   2   5      614.56      593.75     16.39 o 
   5   2   5      684.30      670.31     33.27 o 
   6   2   5      407.47      387.03     20.33 o 
   7   2   5        1.84        0.00      7.69 o 
  -6   3   5      328.45      309.10     30.34 o 
  -5   3   5      142.57      151.06     15.78 o 
  -4   3   5      177.20      177.33     12.00 o 
  -3   3   5     1128.29     1180.54     26.07 o 
  -2   3   5     1335.46     1218.71     44.95 o 
  -1   3   5     1828.70     1857.10     28.03 o 
   0   3   5      555.44      577.17     11.99 o 
   1   3   5     1944.46     2001.17     26.74 o 
   2   3   5      687.79      676.26     17.78 o 
   3   3   5     2662.06     2563.77     34.36 o 
   4   3   5     1099.74     1107.45     20.35 o 
   5   3   5       14.11       16.29      8.50 o 
   6   3   5        0.48        0.00      7.69 o 
   7   3   5       11.91        5.52     10.65 o 
  -6   4   5       19.49        2.91     20.23 o 
  -5   4   5      113.83      123.21     14.77 o 
  -4   4   5      306.42      305.20     15.79 o 
  -3   4   5      429.57      392.28     17.51 o 
  -2   4   5      821.18      790.21     36.19 o 
  -1   4   5      724.80      708.01     17.79 o 
   0   4   5       86.50       76.96      4.52 o 
   1   4   5      321.81      341.31      9.99 o 
   2   4   5     1245.44     1317.13     29.62 o 
   3   4   5      111.93      113.02      7.32 o 
   4   4   5       23.31       22.09      5.23 o 
   5   4   5       30.86       20.45      9.78 o 
   6   4   5       56.35       29.21     23.28 o 
   7   4   5      169.69      152.08     30.28 o 
  -6   5   5      288.66      320.91     24.69 o 
  -5   5   5      660.17      611.24     37.33 o 
  -4   5   5      319.35      306.76     16.63 o 
  -3   5   5      250.02      240.38     14.10 o 
  -2   5   5      624.22      629.93     25.92 o 
  -1   5   5     1061.05     1133.75     24.16 o 
   0   5   5     1895.53     1824.10     26.28 o 
   1   5   5     1358.18     1318.76     25.14 o 
   2   5   5     1404.77     1458.62     21.38 o 
   3   5   5      100.62      105.11      7.98 o 
   4   5   5      321.44      302.27     19.51 o 
   5   5   5      588.35      603.77     20.53 o 
   6   5   5      646.42      687.65     37.14 o 
   7   5   5      176.47      127.92     21.47 o 
  -5   6   5      503.64      514.04     27.77 o 
  -4   6   5        6.25       11.17      6.16 o 
  -3   6   5       94.88       84.60     11.55 o 
  -2   6   5      913.16      920.70     28.54 o 
  -1   6   5     2048.09     2032.40     43.86 o 
   0   6   5      521.48      479.74     19.02 o 
   1   6   5      118.63      116.56      7.94 o 
   2   6   5      365.04      400.72     18.35 o 
   3   6   5      325.26      341.84     14.62 o 
   4   6   5       86.95       75.38      8.07 o 
   5   6   5      425.44      412.89     19.44 o 
   6   6   5       74.69       61.12      8.56 o 
  -5   7   5      253.24      259.24     22.58 o 
  -4   7   5       71.60       66.58     11.82 o 
  -3   7   5      156.53      165.56     20.25 o 
  -2   7   5     1896.22     1783.03     48.27 o 
  -1   7   5     1207.09     1247.78     34.72 o 
   0   7   5      112.90      138.44     11.43 o 
   1   7   5       35.08       36.61      7.14 o 
   2   7   5       81.19       90.50     10.56 o 
   3   7   5     1510.20     1455.47     30.57 o 
   4   7   5      369.63      390.74     24.91 o 
   5   7   5      211.07      223.91     23.02 o 
   6   7   5       30.35       23.76      8.36 o 
  -4   8   5      347.79      361.58     30.55 o 
  -3   8   5        3.29       12.96      8.07 o 
  -2   8   5      172.30      179.78     18.51 o 
  -1   8   5      378.21      359.27     18.02 o 
   0   8   5      137.25      145.96     12.87 o 
   1   8   5      244.06      256.21     14.76 o 
   2   8   5      387.81      388.25     20.91 o 
   3   8   5      533.59      531.36     19.02 o 
   4   8   5      488.23      483.17     22.48 o 
   5   8   5       21.18       21.23      8.33 o 
   6   8   5       87.84       71.83     11.41 o 
  -3   9   5       75.13       97.59     15.18 o 
  -2   9   5       17.25       15.11      8.77 o 
  -1   9   5      764.43      788.17     30.49 o 
   0   9   5      805.01      812.04     30.40 o 
   1   9   5      807.79      819.46     24.93 o 
   2   9   5      656.47      649.37     37.49 o 
   3   9   5      121.50      124.20     13.16 o 
   4   9   5      119.68      144.78     19.86 o 
   5   9   5       36.60       61.21     11.67 o 
  -2  10   5      543.93      509.57     29.00 o 
  -1  10   5      559.80      581.47     29.19 o 
   0  10   5      237.88      270.35     20.86 o 
   1  10   5       13.92       11.82      7.54 o 
   2  10   5       70.99       92.66     13.18 o 
   3  10   5      232.52      225.82     17.87 o 
   4  10   5      101.19       90.50     15.74 o 
  -1  11   5       26.54       25.80     11.28 o 
   0  11   5      103.87      119.05     23.53 o 
   1  11   5       67.97       63.86     13.02 o 
   2  11   5      175.40      247.04     35.81 o 
   3  11   5      178.94      127.44     26.75 o 
  -2 -11   6      286.46      289.36     30.43 o 
  -1 -11   6      584.23      559.80     37.83 o 
   0 -11   6      131.97      146.91     17.77 o 
  -4 -10   6       21.24       24.14     11.32 o 
  -3 -10   6      185.55      171.02     31.92 o 
  -2 -10   6      334.01      256.73     27.29 o 
  -1 -10   6      130.28      147.27     14.08 o 
   0 -10   6       20.90       18.60      9.17 o 
   1 -10   6       12.61       14.72      9.24 o 
   2 -10   6      108.59      105.19     18.54 o 
  -5  -9   6      180.02      179.57     17.68 o 
  -4  -9   6      444.27      425.54     28.73 o 
  -3  -9   6      152.86      153.99     15.83 o 
  -2  -9   6      188.12      183.49     21.94 o 
  -1  -9   6       44.87       48.63      9.05 o 
   0  -9   6      396.31      425.32     18.44 o 
   1  -9   6      564.36      518.40     22.69 o 
   2  -9   6      451.65      399.29     24.65 o 
   3  -9   6      299.47      323.44     20.79 o 
  -5  -8   6       10.55        8.06      7.67 o 
  -4  -8   6       43.38       47.74     10.88 o 
  -3  -8   6       77.49      101.98     12.98 o 
  -2  -8   6      132.57      117.45     17.68 o 
  -1  -8   6      269.67      256.93     13.76 o 
   0  -8   6      748.43      728.00     21.16 o 
   1  -8   6      636.23      670.55     27.47 o 
   2  -8   6       10.93       13.48      6.27 o 
   3  -8   6        0.53        2.34      6.48 o 
   4  -8   6      101.52       99.93     12.78 o 
  -6  -7   6      137.42      144.72     14.53 o 
  -5  -7   6        2.23        0.87      7.18 o 
  -4  -7   6        5.21        1.43      6.50 o 
  -3  -7   6      813.95      748.93     26.62 o 
  -2  -7   6     1126.80     1109.42     21.49 o 
  -1  -7   6     1027.23     1055.32     23.71 o 
   0  -7   6        1.56        1.54      4.18 o 
   1  -7   6      195.53      191.20     12.07 o 
   2  -7   6      250.85      265.27     14.26 o 
   3  -7   6       77.90       63.94      7.79 o 
   4  -7   6      321.23      325.13     26.12 o 
   5  -7   6      263.00      294.44     24.36 o 
  -6  -6   6       78.80       73.85     10.41 o 
  -5  -6   6      168.92      172.54     12.82 o 
  -4  -6   6       85.05      101.96     10.52 o 
  -3  -6   6      617.56      664.15     40.71 o 
  -2  -6   6      676.99      673.40     17.18 o 
  -1  -6   6      108.79      103.51      7.62 o 
   0  -6   6       30.65       34.45      5.33 o 
   1  -6   6       11.15       24.22      5.62 o 
   2  -6   6      884.87      898.34     20.65 o 
   3  -6   6     1236.21     1262.04     32.31 o 
   4  -6   6      141.37      133.17     11.76 o 
   5  -6   6       58.96       70.10     11.61 o 
  -6  -5   6      230.44      196.93     38.56 o 
  -5  -5   6     1334.48     1283.96     41.76 o 
  -4  -5   6      289.88      301.77     14.54 o 
  -3  -5   6       19.91       18.85      5.17 o 
  -2  -5   6     1568.45     1641.96     23.87 o 
  -1  -5   6      858.68      869.35     17.09 o 
   0  -5   6     1150.06     1161.88     22.82 o 
   1  -5   6     1140.65     1122.33     26.00 o 
   2  -5   6      661.42      637.42     18.09 o 
   3  -5   6      201.70      208.95     16.77 o 
   4  -5   6      414.62      367.37     16.80 o 
   5  -5   6       63.31       78.59      9.16 o 
   6  -5   6       66.88       62.65     11.59 o 
  -7  -4   6      163.75      143.82     15.44 o 
  -6  -4   6      282.64      290.52     18.38 o 
  -5  -4   6      551.52      546.23     17.82 o 
  -4  -4   6      241.26      231.81     13.23 o 
  -3  -4   6       66.19       62.07      6.47 o 
  -2  -4   6       28.93       25.87      3.55 o 
  -1  -4   6     3165.65     3143.20     30.53 o 
   0  -4   6      386.67      366.85     11.84 o 
   1  -4   6       42.62       37.43      6.36 o 
   2  -4   6       95.88       93.33      7.73 o 
   3  -4   6      245.47      216.77     11.79 o 
   4  -4   6      288.43      330.07     18.14 o 
   5  -4   6      423.87      409.97     16.73 o 
   6  -4   6       29.50       39.68      9.80 o 
  -7  -3   6      219.29      202.82     19.15 o 
  -6  -3   6      281.60      295.94     44.88 o 
  -5  -3   6        1.48        2.66      4.61 o 
  -4  -3   6       57.33       46.46      5.98 o 
  -3  -3   6      629.67      643.46     13.89 o 
  -2  -3   6      981.73      986.99     14.89 o 
  -1  -3   6      776.44      781.28     11.85 o 
   0  -3   6     1212.19     1207.39     16.76 o 
   1  -3   6      880.12      868.88     16.56 o 
   2  -3   6      254.32      246.01     13.10 o 
   3  -3   6     2785.25     2784.58     40.50 o 
   4  -3   6      981.48      927.82     23.46 o 
   5  -3   6      149.89      169.01     12.44 o 
   6  -3   6        0.87        1.58      6.71 o 
  -7  -2   6      117.97       96.77     17.56 o 
  -6  -2   6      100.55       85.71     10.91 o 
  -5  -2   6        1.97        3.00      5.05 o 
  -4  -2   6      462.71      501.57     14.01 o 
  -3  -2   6     1315.11     1380.08     20.52 o 
  -2  -2   6     1826.92     1794.98     25.62 o 
  -1  -2   6      939.45      946.78     13.58 o 
   0  -2   6      495.39      470.79      9.67 o 
   1  -2   6     1565.47     1523.00     19.57 o 
   2  -2   6     1409.95     1470.00     24.07 o 
   3  -2   6       97.91      100.69      7.94 o 
   4  -2   6      127.98      123.59     10.22 o 
   5  -2   6       18.32        7.31      5.00 o 
   6  -2   6       73.01       89.39     11.78 o 
   7  -2   6      107.44      127.17     17.41 o 
  -7  -1   6      146.85      134.46     17.85 o 
  -6  -1   6      209.14      204.84     18.32 o 
  -5  -1   6      417.32      430.87     35.88 o 
  -4  -1   6      387.42      384.50     16.20 o 
  -3  -1   6     2664.95     2721.03     34.57 o 
  -2  -1   6      357.49      381.89     10.38 o 
  -1  -1   6      119.91      123.44      5.16 o 
   0  -1   6     2495.81     2577.39     29.86 o 
   1  -1   6     2263.55     2239.49     27.82 o 
   2  -1   6      867.16      833.57     17.03 o 
   3  -1   6       27.64       25.09      5.08 o 
   4  -1   6      151.05      163.44      9.40 o 
   5  -1   6      182.35      222.47     11.73 o 
   6  -1   6      624.89      590.89     24.07 o 
   7  -1   6      249.88      242.87     22.52 o 
  -7   0   6      288.91      322.97     24.91 o 
  -6   0   6      160.01      185.88     20.00 o 
  -5   0   6      155.49      196.70     30.40 o 
  -4   0   6       48.78       57.11      7.93 o 
  -3   0   6      384.38      406.69      9.71 o 
  -2   0   6     2047.71     1928.63     32.67 o 
  -1   0   6      741.09      712.39     11.25 o 
   0   0   6       42.13       32.87      3.88 o 
   1   0   6      758.58      799.00     15.73 o 
   2   0   6      154.26      161.40     10.56 o 
   3   0   6      183.78      169.97     13.51 o 
   4   0   6      610.79      592.71     20.63 o 
   5   0   6      413.85      440.97     16.72 o 
   6   0   6       54.91       70.34     13.61 o 
   7   0   6      108.45      108.66     13.49 o 
  -7   1   6       65.12       70.85     13.89 o 
  -6   1   6      105.86      109.68     16.39 o 
  -5   1   6       11.37        7.26      7.11 o 
  -4   1   6      696.63      720.95     41.37 o 
  -3   1   6      902.22      873.02     18.00 o 
  -2   1   6     1512.45     1501.12     23.15 o 
  -1   1   6     1659.78     1592.45     22.07 o 
   0   1   6     1260.29     1315.68     18.24 o 
   1   1   6      102.14      134.08      7.76 o 
   2   1   6      646.63      584.46     17.88 o 
   3   1   6     2010.16     1908.07     25.09 o 
   4   1   6     1706.16     1704.41     33.53 o 
   5   1   6      744.29      823.56     21.61 o 
   6   1   6        0.48        3.58      6.04 o 
   7   1   6       65.25       67.95     11.39 o 
  -6   2   6      320.44      346.39     24.04 o 
  -5   2   6     1352.63     1472.01     41.45 o 
  -4   2   6     1587.56     1532.08     32.33 o 
  -3   2   6      778.48      792.45     23.58 o 
  -2   2   6       23.51       12.81      2.75 o 
  -1   2   6       15.77       21.94      3.21 o 
   0   2   6     3258.64     3468.58     33.36 o 
   1   2   6     3217.01     3458.27     37.40 o 
   2   2   6      679.78      629.84     24.05 o 
   3   2   6     1176.76     1110.78     18.65 o 
   4   2   6      569.36      552.30     16.41 o 
   5   2   6       83.41       79.85      8.35 o 
   6   2   6       31.54       34.46      8.41 o 
   7   2   6        1.74        1.05      7.27 o 
  -6   3   6      208.08      210.15     19.78 o 
  -5   3   6      563.94      537.30     26.59 o 
  -4   3   6      232.64      238.04     13.99 o 
  -3   3   6        1.34        7.36      4.47 o 
  -2   3   6       57.72       58.26      6.84 o 
  -1   3   6      604.26      585.96     14.51 o 
   0   3   6     2727.21     2904.55     32.41 o 
   1   3   6     6697.33     6898.45    117.49 o 
   2   3   6       53.64       38.56      4.82 o 
   3   3   6        0.85        3.42      3.96 o 
   4   3   6      220.51      234.30     10.14 o 
   5   3   6       48.12       61.71     10.63 o 
   6   3   6       85.95       85.11     16.36 o 
   7   3   6       58.14       73.39     26.21 o 
  -6   4   6      213.74      203.93     20.41 o 
  -5   4   6       32.24       28.13      9.74 o 
  -4   4   6       24.52       11.73      6.90 o 
  -3   4   6      409.12      395.28     16.71 o 
  -2   4   6     1860.44     1883.27     40.38 o 
  -1   4   6     3426.57     3458.52     68.00 o 
   0   4   6     1479.22     1493.61     20.31 o 
   1   4   6      316.97      320.23     10.14 o 
   2   4   6        0.72        8.11      4.19 o 
   3   4   6       50.08       50.13      6.87 o 
   4   4   6      927.63      853.49     20.70 o 
   5   4   6     1244.56     1164.20     26.89 o 
   6   4   6       56.93       99.03     17.28 o 
   7   4   6       30.35       26.83     12.54 o 
  -6   5   6       24.56       30.18     11.42 o 
  -5   5   6       70.32       81.41     23.62 o 
  -4   5   6      141.54      166.62     13.31 o 
  -3   5   6      837.39      773.36     26.63 o 
  -2   5   6     1471.99     1395.62     42.31 o 
  -1   5   6      325.25      327.61     20.69 o 
   0   5   6      186.09      209.42     11.03 o 
   1   5   6      112.55      115.08      7.11 o 
   2   5   6      926.94      976.16     22.52 o 
   3   5   6      531.96      578.26     18.01 o 
   4   5   6      750.57      770.03     20.76 o 
   5   5   6      419.19      414.90     19.42 o 
   6   5   6       96.94      111.80     18.87 o 
   7   5   6       18.54       12.22     12.42 o 
  -5   6   6      420.21      386.46     25.83 o 
  -4   6   6     1074.37     1121.48     31.19 o 
  -3   6   6     1147.20     1133.08     34.25 o 
  -2   6   6      491.21      461.55     21.84 o 
  -1   6   6      292.93      294.94     17.43 o 
   0   6   6      183.44      198.14     14.53 o 
   1   6   6     1046.60     1066.89     29.23 o 
   2   6   6     1960.23     1974.96     44.32 o 
   3   6   6      576.43      562.38     18.25 o 
   4   6   6        2.27        2.13      5.77 o 
   5   6   6        7.42        7.09      6.80 o 
   6   6   6       52.10       57.38      8.53 o 
  -5   7   6      272.88      236.74     27.09 o 
  -4   7   6      515.74      447.83     25.44 o 
  -3   7   6       85.25       73.84     11.79 o 
  -2   7   6        1.16        9.55      7.16 o 
  -1   7   6      130.11      135.68     19.31 o 
   0   7   6      768.62      740.10     26.00 o 
   1   7   6       90.81       96.30      9.82 o 
   2   7   6        1.66        0.00      9.99 o 
   3   7   6      521.42      563.93     22.93 o 
   4   7   6      103.11       90.78     11.52 o 
   5   7   6      168.70      179.93     19.47 o 
   6   7   6      115.72      112.77     12.49 o 
  -4   8   6      377.61      324.66     30.34 o 
  -3   8   6        1.01        0.00      8.58 o 
  -2   8   6       54.76       61.04     11.50 o 
  -1   8   6      716.75      764.55     35.64 o 
   0   8   6     1827.55     1702.88     48.23 o 
   1   8   6     1034.41     1040.43     27.70 o 
   2   8   6        0.67        0.00      7.41 o 
   3   8   6      146.56      133.45     17.47 o 
   4   8   6     1291.20     1321.86     52.96 o 
   5   8   6      280.68      306.68     19.65 o 
  -3   9   6      503.61      484.48     34.80 o 
  -2   9   6        6.07       11.33     11.05 o 
  -1   9   6      356.52      313.94     22.01 o 
   0   9   6      879.99      837.02     26.94 o 
   1   9   6      442.17      465.92     25.09 o 
   2   9   6      150.89      201.62     26.47 o 
   3   9   6       12.23       17.03      7.69 o 
   4   9   6      253.80      232.18     21.24 o 
   5   9   6       65.49       39.77     10.13 o 
  -2  10   6      186.16      189.65     19.82 o 
  -1  10   6       14.27       27.14     10.88 o 
   0  10   6      476.45      462.48     26.45 o 
   1  10   6      475.28      483.81     25.35 o 
   2  10   6       38.46       38.02     18.19 o 
   3  10   6       87.06       79.30     14.69 o 
   4  10   6      194.54      173.56     20.10 o 
   0  11   6      290.82      292.55     41.31 o 
   1  11   6      197.65      201.19     21.27 o 
   2  11   6       23.21       39.18     17.58 o 
  -3 -10   7        8.04        0.00     12.28 o 
  -2 -10   7        5.00        5.79     11.64 o 
  -1 -10   7      383.29      376.37     21.28 o 
   0 -10   7      628.91      627.48     39.33 o 
   1 -10   7      230.49      218.28     20.66 o 
  -4  -9   7      131.86      122.15     15.71 o 
  -3  -9   7       41.70       40.41     10.54 o 
  -2  -9   7      301.30      348.13     32.97 o 
  -1  -9   7      693.80      638.38     32.43 o 
   0  -9   7      653.95      665.78     28.81 o 
   1  -9   7       25.40       33.22     10.44 o 
   2  -9   7        0.66        0.00      7.58 o 
   3  -9   7      260.44      280.57     30.69 o 
  -5  -8   7       64.14       69.61     12.27 o 
  -4  -8   7      341.65      336.11     21.42 o 
  -3  -8   7      168.45      180.05     16.23 o 
  -2  -8   7      263.14      322.45     49.17 o 
  -1  -8   7      272.44      268.56     14.63 o 
   0  -8   7      161.41      154.03     16.75 o 
   1  -8   7       71.01       80.64     10.93 o 
   2  -8   7       74.58       83.67     20.58 o 
   3  -8   7      128.13      122.52     22.67 o 
   4  -8   7      146.35      176.09     41.46 o 
  -5  -7   7      164.19      170.03     20.77 o 
  -4  -7   7      292.06      330.28     20.16 o 
  -3  -7   7      321.85      316.50     19.38 o 
  -2  -7   7       15.92       14.07      5.58 o 
  -1  -7   7      254.71      243.48     13.05 o 
   0  -7   7      305.45      306.60     14.52 o 
   1  -7   7      373.44      376.83     16.37 o 
   2  -7   7      333.73      353.54     15.23 o 
   3  -7   7      217.74      188.94     15.40 o 
   4  -7   7       90.33      113.79     20.91 o 
  -6  -6   7      509.52      493.43     20.11 o 
  -5  -6   7      339.56      373.16     20.53 o 
  -4  -6   7        3.46        7.01      6.33 o 
  -3  -6   7      148.51      164.35     32.75 o 
  -2  -6   7      714.55      765.16     17.39 o 
  -1  -6   7      862.96      876.10     21.14 o 
   0  -6   7      841.90      813.45     20.29 o 
   1  -6   7      233.64      259.24     26.07 o 
   2  -6   7      124.34      122.85     10.19 o 
   3  -6   7      434.87      395.33     15.81 o 
   4  -6   7      322.31      277.17     28.00 o 
   5  -6   7      143.59      158.91     20.85 o 
  -6  -5   7      126.23      107.08     12.98 o 
  -5  -5   7      128.34      127.96     11.26 o 
  -4  -5   7       55.64       78.74      8.35 o 
  -3  -5   7      111.73      127.80     12.35 o 
  -2  -5   7     1509.86     1527.36     39.55 o 
  -1  -5   7     1037.94     1020.06     19.44 o 
   0  -5   7      444.53      454.52     14.55 o 
   1  -5   7        4.12        3.98      4.06 o 
   2  -5   7       67.83       69.63      7.84 o 
   3  -5   7      549.40      602.37     21.38 o 
   4  -5   7      655.44      686.66     24.67 o 
   5  -5   7       69.04       59.54     10.62 o 
  -6  -4   7      102.07      120.67     13.32 o 
  -5  -4   7      393.14      368.58     17.79 o 
  -4  -4   7      711.75      695.15     23.30 o 
  -3  -4   7      717.14      726.53     17.78 o 
  -2  -4   7       44.47       58.20      4.93 o 
  -1  -4   7       51.73       51.79      5.30 o 
   0  -4   7      353.78      358.04     21.07 o 
   1  -4   7      850.69      835.01     19.47 o 
   2  -4   7      915.34      870.18     20.65 o 
   3  -4   7      448.48      459.46     19.59 o 
   4  -4   7      276.18      298.48     16.43 o 
   5  -4   7       38.02       31.98      7.72 o 
   6  -4   7        3.35        3.39      7.87 o 
  -6  -3   7       78.43       73.71     12.34 o 
  -5  -3   7      394.89      436.22     14.27 o 
  -4  -3   7      303.94      320.01     12.98 o 
  -3  -3   7        4.65        0.00      3.55 o 
  -2  -3   7        0.62        3.91      2.70 o 
  -1  -3   7      397.34      415.33      8.47 o 
   0  -3   7     2204.56     2119.96     29.04 o 
   1  -3   7     2475.38     2417.32     32.44 o 
   2  -3   7      209.35      209.16     11.52 o 
   3  -3   7      298.51      313.79     16.67 o 
   4  -3   7       17.96       20.35      5.94 o 
   5  -3   7      244.95      250.82     15.05 o 
   6  -3   7      136.65      131.06     14.47 o 
  -7  -2   7       49.81       68.67     13.33 o 
  -6  -2   7      336.09      322.29     22.49 o 
  -5  -2   7      573.98      528.14     20.82 o 
  -4  -2   7      488.15      475.64     14.31 o 
  -3  -2   7       49.64       52.29      5.01 o 
  -2  -2   7     1382.82     1350.71     20.48 o 
  -1  -2   7     4805.10     4884.91     43.25 o 
   0  -2   7     3707.47     3762.61     38.53 o 
   1  -2   7      785.36      746.35     13.31 o 
   2  -2   7      100.99      116.11      7.21 o 
   3  -2   7        6.19        3.35      4.19 o 
   4  -2   7      981.60      951.77     26.78 o 
   5  -2   7      645.36      660.24     22.10 o 
   6  -2   7      269.27      231.05     26.01 o 
  -7  -1   7       58.37       37.79     11.28 o 
  -6  -1   7       32.77       29.31      9.80 o 
  -5  -1   7      564.10      602.76     28.75 o 
  -4  -1   7      345.06      339.70     16.29 o 
  -3  -1   7      167.49      166.03      7.56 o 
  -2  -1   7      191.71      169.41      7.32 o 
  -1  -1   7     1495.98     1576.26     18.89 o 
   0  -1   7      376.09      386.79      9.06 o 
   1  -1   7       73.30       75.59      5.41 o 
   2  -1   7      315.82      323.09     12.70 o 
   3  -1   7      344.14      336.56     11.85 o 
   4  -1   7      826.93      842.49     24.69 o 
   5  -1   7      132.27      152.66     13.32 o 
   6  -1   7       74.32       65.52     12.69 o 
  -6   0   7        6.56        3.11      8.35 o 
  -5   0   7      359.63      319.10     25.45 o 
  -4   0   7      801.48      809.87     27.79 o 
  -3   0   7      466.45      433.62     10.87 o 
  -2   0   7      605.22      652.23     13.12 o 
  -1   0   7     1841.83     1998.38     23.34 o 
   0   0   7      397.24      422.99      9.53 o 
   1   0   7      211.31      159.37      9.03 o 
   2   0   7     1773.71     1661.46     26.98 o 
   3   0   7     2301.05     2197.91     34.36 o 
   4   0   7      313.72      294.97     13.59 o 
   5   0   7        0.36        0.00      4.56 o 
   6   0   7       21.47       11.54      7.37 o 
   7   0   7      270.18      277.74     24.21 o 
  -6   1   7      576.39      643.62     30.90 o 
  -5   1   7      223.41      269.51     28.07 o 
  -4   1   7      481.40      457.41     21.84 o 
  -3   1   7       52.30       42.10      6.56 o 
  -2   1   7      188.39      195.45      7.41 o 
  -1   1   7     2378.00     2587.10     30.37 o 
   0   1   7     2230.96     2206.52     25.09 o 
   1   1   7      335.94      416.95      9.71 o 
   2   1   7      124.92      132.62      8.17 o 
   3   1   7     1497.59     1492.72     31.22 o 
   4   1   7      351.55      330.39     13.97 o 
   5   1   7      287.31      268.56     14.19 o 
   6   1   7       85.57       90.05     13.73 o 
   7   1   7      190.44      193.33     18.05 o 
  -6   2   7      785.86      774.50     32.87 o 
  -5   2   7      585.63      547.58     27.08 o 
  -4   2   7       90.08       87.35     19.46 o 
  -3   2   7      219.39      251.32     13.31 o 
  -2   2   7      856.71      922.11     17.81 o 
  -1   2   7      809.72      757.54     13.23 o 
   0   2   7     3858.51     3858.72     37.65 o 
   1   2   7     1223.62     1201.66     22.28 o 
   2   2   7      113.82      101.30      7.56 o 
   3   2   7     1455.49     1434.05     26.63 o 
   4   2   7      945.34      964.99     22.68 o 
   5   2   7       93.65      110.05      9.84 o 
   6   2   7       95.48      104.55     19.65 o 
   7   2   7       17.29       14.30      8.80 o 
  -6   3   7       20.75       31.17     10.71 o 
  -5   3   7       46.57       48.73     11.43 o 
  -4   3   7      256.25      228.97     14.56 o 
  -3   3   7      636.94      629.01     19.88 o 
  -2   3   7      600.03      615.14     23.14 o 
  -1   3   7      450.26      446.09     12.34 o 
   0   3   7        5.43        2.72      2.28 o 
   1   3   7     1161.53     1286.04     28.42 o 
   2   3   7      466.73      527.30     13.95 o 
   3   3   7      372.75      369.58     15.09 o 
   4   3   7      130.36      119.39      8.09 o 
   5   3   7       24.81       10.87      7.19 o 
   6   3   7       39.88       46.30     11.15 o 
   7   3   7       62.27       37.32     15.28 o 
  -6   4   7      159.20      157.18     18.61 o 
  -5   4   7      113.20      140.06     17.63 o 
  -4   4   7      465.10      465.86     25.84 o 
  -3   4   7     1077.99     1025.53     26.96 o 
  -2   4   7      284.98      270.06     28.51 o 
  -1   4   7      322.41      308.95     10.94 o 
   0   4   7      705.33      718.69     16.22 o 
   1   4   7     1626.75     1611.53     25.31 o 
   2   4   7      822.37      857.64     34.95 o 
   3   4   7      218.56      190.97     11.89 o 
   4   4   7      280.89      288.66     13.36 o 
   5   4   7      299.68      310.54     14.34 o 
   6   4   7      217.66      189.89     31.07 o 
  -5   5   7      668.44      682.07     32.33 o 
  -4   5   7      209.52      207.66     15.41 o 
  -3   5   7       10.99        4.34      6.30 o 
  -2   5   7      203.37      202.05     15.51 o 
  -1   5   7     1044.56     1035.42     24.95 o 
   0   5   7     2143.81     2210.58     57.84 o 
   1   5   7      849.55      840.63     20.70 o 
   2   5   7      576.78      569.67     23.95 o 
   3   5   7       28.27       15.88      5.69 o 
   4   5   7       25.29       29.61      6.45 o 
   5   5   7      562.08      584.69     21.34 o 
   6   5   7      376.62      387.18     31.50 o 
  -5   6   7      104.78      110.15     16.18 o 
  -4   6   7      118.39      113.38     18.59 o 
  -3   6   7      541.98      531.43     28.28 o 
  -2   6   7      697.49      721.19     26.54 o 
  -1   6   7     1084.62     1066.30     31.84 o 
   0   6   7      902.88      882.00     27.91 o 
   1   6   7        2.04        9.91      6.67 o 
   2   6   7       18.52       23.55      8.68 o 
   3   6   7      656.33      673.32     20.79 o 
   4   6   7      311.16      331.53     15.78 o 
   5   6   7       92.18       91.19     11.11 o 
   6   6   7      189.42      175.76     14.21 o 
  -4   7   7      181.66      152.38     21.16 o 
  -3   7   7      485.14      557.81     26.37 o 
  -2   7   7     1105.84     1080.33     34.64 o 
  -1   7   7      137.03      122.64     13.70 o 
   0   7   7       70.19       60.20     13.71 o 
   1   7   7        3.50        0.00      5.13 o 
   2   7   7      182.71      224.90     21.74 o 
   3   7   7     1558.78     1589.33     51.10 o 
   4   7   7      746.49      741.85     25.95 o 
   5   7   7       49.31       50.10      9.89 o 
   6   7   7       22.31        6.93      9.97 o 
  -4   8   7      476.56      515.59     37.14 o 
  -3   8   7       10.80       11.58     10.77 o 
  -2   8   7       18.35        6.45      9.94 o 
  -1   8   7      221.17      213.27     17.97 o 
   0   8   7      549.58      567.98     22.23 o 
   1   8   7      946.06      972.95     27.27 o 
   2   8   7      812.79      818.09     37.13 o 
   3   8   7      444.82      443.90     29.74 o 
   4   8   7       90.14      112.86     15.92 o 
   5   8   7       11.64       16.82      8.21 o 
  -3   9   7      258.29      281.07     29.72 o 
  -2   9   7       40.57       41.97     13.51 o 
  -1   9   7      345.25      366.58     30.22 o 
   0   9   7      771.08      820.24     31.28 o 
   1   9   7      987.08     1030.20     29.70 o 
   2   9   7      348.67      310.37     27.30 o 
   3   9   7       33.08       23.24     11.43 o 
   4   9   7        6.20       20.18      9.84 o 
  -2  10   7      290.32      290.74     24.25 o 
  -1  10   7      276.19      269.42     27.73 o 
   0  10   7       64.84       84.10     13.92 o 
   1  10   7       16.52       16.65     10.37 o 
   2  10   7      154.89      162.59     31.28 o 
   3  10   7      103.09       97.74     16.18 o 
   1  11   7      125.03      117.52     19.97 o 
  -2 -10   8      295.63      322.03     32.34 o 
  -1 -10   8       13.34       17.67     12.28 o 
   0 -10   8       21.60       15.68      9.68 o 
   1 -10   8      268.76      278.68     23.60 o 
  -4  -9   8      130.77      163.78     17.54 o 
  -3  -9   8        4.52        2.07      8.66 o 
  -2  -9   8       97.37       96.62     17.85 o 
  -1  -9   8      181.52      175.05     15.63 o 
   0  -9   8      146.75      140.93     16.21 o 
   1  -9   8      391.96      418.53     46.22 o 
   2  -9   8      240.31      205.60     17.56 o 
  -4  -8   8       58.79       45.88     10.92 o 
  -3  -8   8       33.50       25.84      9.13 o 
  -2  -8   8      202.56      184.57     23.04 o 
  -1  -8   8      552.12      574.98     24.38 o 
   0  -8   8      806.80      800.55     23.05 o 
   1  -8   8      144.08      163.57     12.96 o 
   2  -8   8        0.41        0.00      6.28 o 
   3  -8   8        4.09        4.10      7.24 o 
  -5  -7   8        5.39       15.78      8.60 o 
  -4  -7   8      157.24      157.55     15.73 o 
  -3  -7   8      604.44      554.93     25.07 o 
  -2  -7   8      220.21      235.88     15.94 o 
  -1  -7   8      105.08      119.85     10.42 o 
   0  -7   8        5.79        8.14      5.41 o 
   1  -7   8      174.63      171.84     21.32 o 
   2  -7   8      175.83      185.45     12.12 o 
   3  -7   8      126.57      143.52     13.97 o 
   4  -7   8      267.14      293.74     23.74 o 
  -5  -6   8      102.37      111.94     13.19 o 
  -4  -6   8      707.03      774.61     27.99 o 
  -3  -6   8     1222.22     1157.65     45.09 o 
  -2  -6   8      240.10      226.30     12.17 o 
  -1  -6   8       62.03       87.62     11.13 o 
   0  -6   8      115.25      119.51      9.73 o 
   1  -6   8      691.60      628.63     19.38 o 
   2  -6   8      990.15      963.54     24.79 o 
   3  -6   8      501.54      519.41     23.37 o 
   4  -6   8      134.33      154.27     18.98 o 
   5  -6   8       72.26       57.67     13.15 o 
  -6  -5   8       64.44       56.02      7.93 o 
  -5  -5   8      544.02      510.96     33.19 o 
  -4  -5   8      671.24      690.10     25.14 o 
  -3  -5   8        1.24        4.35      6.35 o 
  -2  -5   8        0.41        2.87      4.20 o 
  -1  -5   8      110.84      111.35      7.99 o 
   0  -5   8     1136.88     1130.63     25.75 o 
   1  -5   8      488.96      482.32     26.97 o 
   2  -5   8      137.22      126.14     10.21 o 
   3  -5   8        3.40        6.53      7.88 o 
   4  -5   8       31.48       31.66      8.45 o 
   5  -5   8      176.42      189.13     17.26 o 
  -6  -4   8       89.16       99.72     12.73 o 
  -5  -4   8      216.37      234.07     12.49 o 
  -4  -4   8      279.67      302.96     17.00 o 
  -3  -4   8       14.75       15.84      5.06 o 
  -2  -4   8        8.41       12.27      4.73 o 
  -1  -4   8     1366.76     1372.00     21.27 o 
   0  -4   8     2289.53     2259.26     40.71 o 
   1  -4   8      418.83      404.16     13.50 o 
   2  -4   8      141.81      161.16     13.14 o 
   3  -4   8      148.59      164.15     13.39 o 
   4  -4   8      354.03      383.12     18.27 o 
   5  -4   8      226.99      212.80     17.18 o 
  -6  -3   8        0.64        5.05      8.34 o 
  -5  -3   8        0.99        6.15      4.72 o 
  -4  -3   8      259.09      272.33     12.44 o 
  -3  -3   8      734.24      748.43     18.44 o 
  -2  -3   8      642.12      648.20     14.25 o 
  -1  -3   8     1839.93     1810.25     24.29 o 
   0  -3   8      940.91      928.63     21.79 o 
   1  -3   8       17.76       22.93      4.91 o 
   2  -3   8       39.64       43.69      6.16 o 
   3  -3   8     1346.81     1359.96     32.64 o 
   4  -3   8      276.70      271.96     23.67 o 
   5  -3   8       71.29       81.20     10.12 o 
   6  -3   8        2.90        3.53      8.13 o 
  -6  -2   8       16.25       20.68      9.29 o 
  -5  -2   8      126.98      130.87     14.51 o 
  -4  -2   8     1402.22     1385.30     28.68 o 
  -3  -2   8     1311.91     1331.84     24.67 o 
  -2  -2   8      424.98      428.62     11.36 o 
  -1  -2   8      196.23      210.75      9.04 o 
   0  -2   8     1103.72     1062.52     15.86 o 
   1  -2   8      751.05      731.35     15.99 o 
   2  -2   8        5.32        3.08      4.02 o 
   3  -2   8      745.81      726.01     20.17 o 
   4  -2   8      551.54      616.70     19.88 o 
   5  -2   8       24.88       20.51      7.96 o 
   6  -2   8      135.23      145.39     28.92 o 
  -6  -1   8      116.47       92.87     25.07 o 
  -5  -1   8      624.81      605.24     30.72 o 
  -4  -1   8     1062.73     1048.27     23.01 o 
  -3  -1   8      457.94      475.60     14.92 o 
  -2  -1   8       78.38       77.21      5.91 o 
  -1  -1   8        2.73        6.22      3.23 o 
   0  -1   8     1121.93     1134.32     19.59 o 
   1  -1   8     3132.09     3166.22     38.19 o 
   2  -1   8      811.48      784.23     19.82 o 
   3  -1   8      390.46      395.04     18.33 o 
   4  -1   8      184.60      157.63     12.97 o 
   5  -1   8      212.40      191.60     15.11 o 
   6  -1   8      191.30      187.87     22.05 o 
  -6   0   8       51.85       70.02     13.80 o 
  -5   0   8       17.63       16.14      8.18 o 
  -4   0   8       92.90       91.30     14.25 o 
  -3   0   8     1183.72     1182.44     22.59 o 
  -2   0   8      267.64      258.90      9.20 o 
  -1   0   8      115.62      104.90      5.73 o 
   0   0   8     1229.10     1150.06     21.36 o 
   1   0   8     1012.73     1095.28     17.05 o 
   2   0   8      490.89      509.92     14.45 o 
   3   0   8      123.57      119.95      8.83 o 
   4   0   8      233.64      259.33     15.50 o 
   5   0   8      738.41      744.95     21.59 o 
   6   0   8      224.21      186.26     18.92 o 
  -6   1   8      271.76      278.55     22.96 o 
  -5   1   8      199.94      182.16     27.35 o 
  -4   1   8      239.50      252.80     18.42 o 
  -3   1   8      938.79      889.02     17.81 o 
  -2   1   8     2532.95     2469.74     36.55 o 
  -1   1   8      170.19      136.96      6.74 o 
   0   1   8      162.82      190.92      7.30 o 
   1   1   8     1396.79     1471.02     19.03 o 
   2   1   8      488.84      478.99     14.01 o 
   3   1   8      375.46      345.49     14.20 o 
   4   1   8      842.70      815.61     22.25 o 
   5   1   8      864.40      835.86     39.84 o 
   6   1   8        0.20        0.00      6.37 o 
  -6   2   8       19.14       47.72     12.23 o 
  -5   2   8      606.97      675.98     29.89 o 
  -4   2   8      858.56      809.36     53.86 o 
  -3   2   8        1.00        0.56      4.36 o 
  -2   2   8        5.73        8.70      4.10 o 
  -1   2   8      342.32      345.41     12.93 o 
   0   2   8     1346.11     1375.27     18.85 o 
   1   2   8     1516.74     1550.45     19.71 o 
   2   2   8     1587.17     1553.90     24.17 o 
   3   2   8       53.09       58.30      9.89 o 
   4   2   8       10.16        5.93      4.75 o 
   5   2   8      223.08      221.63     13.50 o 
   6   2   8      106.19       92.05     16.82 o 
  -6   3   8       19.19        2.67      8.65 o 
  -5   3   8      535.36      540.32     39.26 o 
  -4   3   8      966.32      949.79     33.15 o 
  -3   3   8      118.26      123.69     11.02 o 
  -2   3   8      114.77      122.49      8.45 o 
  -1   3   8     1268.75     1343.56     24.07 o 
   0   3   8     1756.63     1684.79     27.31 o 
   1   3   8     1622.71     1566.69     22.63 o 
   2   3   8        5.08        4.97      3.78 o 
   3   3   8       24.17       18.94      5.68 o 
   4   3   8      178.76      151.08      9.90 o 
   5   3   8       86.48       84.52     10.15 o 
   6   3   8      329.86      342.09     24.35 o 
  -5   4   8       46.07       40.62     10.60 o 
  -4   4   8      940.22      931.82     45.76 o 
  -3   4   8       71.50       83.87     16.85 o 
  -2   4   8       12.23        7.13      5.88 o 
  -1   4   8     2938.72     2902.43     39.83 o 
   0   4   8      357.84      369.21     15.72 o 
   1   4   8       26.41       25.27      8.75 o 
   2   4   8      118.88      135.55      8.84 o 
   3   4   8      397.00      419.19     18.77 o 
   4   4   8      870.58      905.88     21.11 o 
   5   4   8      744.94      726.99     29.50 o 
   6   4   8       44.21       34.04     13.46 o 
  -5   5   8      147.79      131.24     17.27 o 
  -4   5   8     1160.83     1132.25     31.68 o 
  -3   5   8     1342.63     1289.94     37.19 o 
  -2   5   8        9.45        9.99      5.35 o 
  -1   5   8      308.65      323.25     15.65 o 
   0   5   8     3306.83     3243.47     43.67 o 
   1   5   8      205.81      252.97     12.73 o 
   2   5   8      299.73      327.61     21.64 o 
   3   5   8      897.36      938.11     27.88 o 
   4   5   8      214.25      240.94     13.59 o 
   5   5   8       45.08       48.23      8.59 o 
   6   5   8       56.14       75.58     17.36 o 
  -5   6   8      337.91      290.19     30.03 o 
  -4   6   8      666.73      667.86     29.71 o 
  -3   6   8      501.12      471.88     24.71 o 
  -2   6   8       18.39       13.42     11.02 o 
  -1   6   8      129.80      128.26     14.01 o 
   0   6   8      344.05      402.72     20.90 o 
   1   6   8     1046.48     1111.69     26.25 o 
   2   6   8      198.39      181.59     14.40 o 
   3   6   8       38.80       38.88      8.64 o 
   4   6   8       60.35       80.89      9.54 o 
   5   6   8        2.04        6.58      6.52 o 
   6   6   8      118.68      123.28     20.42 o 
  -4   7   8      103.27       82.53     17.91 o 
  -3   7   8      134.97      124.60     15.54 o 
  -2   7   8      114.53      108.23     17.49 o 
  -1   7   8      399.53      405.99     25.00 o 
   0   7   8      753.66      772.06     41.12 o 
   1   7   8      676.12      678.71     28.46 o 
   2   7   8      114.18       94.29     16.30 o 
   3   7   8      331.21      346.09     34.05 o 
   4   7   8      373.48      371.77     20.11 o 
   5   7   8      326.13      333.34     19.82 o 
  -3   8   8       39.13       32.37     28.34 o 
  -2   8   8      717.42      725.41     37.75 o 
  -1   8   8      573.39      579.79     35.79 o 
   0   8   8      503.91      495.87     32.24 o 
   1   8   8      416.50      481.90     29.30 o 
   2   8   8        1.37        0.00      9.18 o 
   3   8   8       45.30       63.16     14.46 o 
   4   8   8      363.27      382.21     38.42 o 
   5   8   8      261.47      251.43     21.78 o 
  -2   9   8      291.17      315.67     29.78 o 
  -1   9   8      243.25      219.68     25.30 o 
   0   9   8       43.28       39.48     10.86 o 
   1   9   8      214.24      224.35     35.91 o 
   2   9   8      594.75      660.80     55.77 o 
   3   9   8       89.48       88.98     23.66 o 
   4   9   8      143.53      157.45     19.17 o 
  -1  10   8        7.47       22.44     10.47 o 
   0  10   8      127.51      121.41     16.34 o 
   1  10   8      204.92      189.37     34.41 o 
   2  10   8      249.92      296.45     42.39 o 
   3  10   8      101.33       97.17     25.70 o 
  -3  -9   9       88.00       99.96     14.96 o 
  -2  -9   9      232.38      255.63     28.19 o 
  -1  -9   9      523.87      536.82     36.58 o 
   0  -9   9      115.91       77.04     14.15 o 
   1  -9   9        0.88        7.31      8.72 o 
  -4  -8   9      223.59      244.98     23.02 o 
  -3  -8   9      167.52      185.69     17.69 o 
  -2  -8   9        4.88       12.21      9.85 o 
  -1  -8   9       14.57       15.87      7.49 o 
   0  -8   9      455.91      446.99     22.02 o 
   1  -8   9       86.96       67.54     13.06 o 
   2  -8   9       15.12       21.41      8.47 o 
   3  -8   9      131.39      175.48     25.39 o 
  -5  -7   9      500.97      475.40     35.26 o 
  -4  -7   9      256.64      237.80     26.12 o 
  -3  -7   9       98.31      104.46     11.94 o 
  -2  -7   9        9.66        3.88      6.44 o 
  -1  -7   9       34.23       38.86      6.65 o 
   0  -7   9      566.14      600.65     24.07 o 
   1  -7   9     1204.35     1157.94     31.77 o 
   2  -7   9      128.63      138.74     23.35 o 
   3  -7   9       13.97        1.27      8.55 o 
  -5  -6   9      182.63      185.61     21.00 o 
  -4  -6   9        0.32        0.00      6.43 o 
  -3  -6   9      103.25      110.97     12.97 o 
  -2  -6   9      596.41      588.76     27.38 o 
  -1  -6   9     1021.19     1029.37     27.92 o 
   0  -6   9       99.24      103.68      8.79 o 
   1  -6   9       97.54      101.05     11.26 o 
   2  -6   9      114.88       94.70     10.11 o 
   3  -6   9       85.27      108.71     15.36 o 
   4  -6   9      255.87      298.91     23.78 o 
  -5  -5   9      370.70      352.67     33.65 o 
  -4  -5   9        9.33       12.66      7.38 o 
  -3  -5   9       65.15       64.12     13.09 o 
  -2  -5   9     1653.56     1696.54     31.27 o 
  -1  -5   9      445.92      464.38     13.40 o 
   0  -5   9        1.57        6.14      4.16 o 
   1  -5   9        0.40        3.09      4.51 o 
   2  -5   9      471.37      462.47     17.80 o 
   3  -5   9      489.07      445.46     21.87 o 
   4  -5   9      193.07      211.77     20.02 o 
   5  -5   9      112.68      127.28     17.70 o 
  -6  -4   9       31.30       34.09     11.26 o 
  -5  -4   9      346.22      350.04     18.29 o 
  -4  -4   9      340.85      382.42     19.77 o 
  -3  -4   9        3.63        0.00      5.31 o 
  -2  -4   9       53.99       47.63      8.49 o 
  -1  -4   9      226.98      224.00      9.57 o 
   0  -4   9       18.53       10.12      5.92 o 
   1  -4   9      405.61      417.18     14.48 o 
   2  -4   9     2478.30     2517.03     41.30 o 
   3  -4   9      357.59      390.36     19.73 o 
   4  -4   9       38.76       38.55      8.06 o 
   5  -4   9        0.24        3.81      7.47 o 
  -6  -3   9      223.46      224.20     28.70 o 
  -5  -3   9      299.91      284.14     14.27 o 
  -4  -3   9      172.00      167.95     13.96 o 
  -3  -3   9      400.80      379.96     14.02 o 
  -2  -3   9      358.10      372.77     12.23 o 
  -1  -3   9     1073.18     1104.18     25.36 o 
   0  -3   9     1730.57     1677.73     24.52 o 
   1  -3   9      969.47      931.42     19.76 o 
   2  -3   9      269.99      259.44     16.63 o 
   3  -3   9      345.37      328.53     18.53 o 
   4  -3   9        0.95        0.13      5.50 o 
   5  -3   9       77.61       84.90     13.85 o 
  -6  -2   9      203.94      193.54     19.76 o 
  -5  -2   9       70.10       82.63     12.75 o 
  -4  -2   9       49.14       59.66      7.82 o 
  -3  -2   9       16.91       19.45      5.04 o 
  -2  -2   9     1100.75     1066.71     19.47 o 
  -1  -2   9     1482.30     1466.71     21.42 o 
   0  -2   9      255.64      255.57     10.12 o 
   1  -2   9      180.32      197.80      9.79 o 
   2  -2   9      121.88      120.93     11.10 o 
   3  -2   9       11.05       14.31      5.69 o 
   4  -2   9      490.65      474.05     19.36 o 
   5  -2   9      624.14      618.89     35.03 o 
   6  -2   9      150.31      154.10     19.77 o 
  -6  -1   9       36.87       20.17      9.65 o 
  -5  -1   9        5.84        0.00      6.64 o 
  -4  -1   9      523.05      465.69     16.13 o 
  -3  -1   9     1775.23     1757.20     33.19 o 
  -2  -1   9      310.96      322.87     10.69 o 
  -1  -1   9      148.50      153.98      8.21 o 
   0  -1   9      338.67      340.43     11.24 o 
   1  -1   9      348.25      324.87     10.25 o 
   2  -1   9      994.90      963.45     36.71 o 
   3  -1   9      130.97      129.67     11.57 o 
   4  -1   9      482.29      492.59     26.69 o 
   5  -1   9      159.39      172.26     15.22 o 
   6  -1   9       86.83       77.24     30.31 o 
  -6   0   9        5.37        0.56      8.71 o 
  -5   0   9      175.20      178.46     17.61 o 
  -4   0   9      349.20      323.24     20.70 o 
  -3   0   9     2166.58     2161.77     33.06 o 
  -2   0   9      651.12      644.10     16.18 o 
  -1   0   9      413.72      437.98     11.96 o 
   0   0   9       53.59       59.82      5.09 o 
   1   0   9     1252.61     1278.72     20.80 o 
   2   0   9     2416.10     2393.52     36.83 o 
   3   0   9      328.77      343.00     16.10 o 
   4   0   9       19.07       16.85      6.26 o 
   5   0   9       74.17       79.87     14.42 o 
   6   0   9       87.10       87.84     14.90 o 
  -6   1   9      565.49      538.54     30.65 o 
  -5   1   9      593.79      524.66     28.01 o 
  -4   1   9      251.83      258.50     30.83 o 
  -3   1   9       77.45       83.96      7.54 o 
  -2   1   9      353.44      358.04     13.81 o 
  -1   1   9      632.74      646.66     23.10 o 
   0   1   9      940.61      933.85     16.10 o 
   1   1   9     1155.90     1163.48     17.34 o 
   2   1   9     1320.63     1309.18     25.33 o 
   3   1   9      903.18      940.11     22.17 o 
   4   1   9        3.29        7.90      4.98 o 
   5   1   9      173.69      161.92     12.65 o 
   6   1   9      225.80      220.83     21.04 o 
  -6   2   9      577.06      597.71     39.63 o 
  -5   2   9      350.27      384.13     25.62 o 
  -4   2   9       17.78       11.38      7.86 o 
  -3   2   9       20.97       14.30      5.96 o 
  -2   2   9     1052.33     1005.35     22.78 o 
  -1   2   9      932.31      937.37     24.13 o 
   0   2   9     1156.31     1128.03     22.11 o 
   1   2   9      517.23      498.51     10.95 o 
   2   2   9       45.34       37.89      6.25 o 
   3   2   9       42.53       36.87      6.21 o 
   4   2   9       47.28       48.85      5.49 o 
   5   2   9       14.74       21.40      6.44 o 
   6   2   9       83.13       69.38     11.21 o 
  -5   3   9       75.08       76.57     20.53 o 
  -4   3   9      169.73      156.79     16.76 o 
  -3   3   9      373.54      392.47     20.86 o 
  -2   3   9     1406.57     1417.53     25.49 o 
  -1   3   9     1150.49     1137.11     27.35 o 
   0   3   9        1.23        1.27      3.92 o 
   1   3   9      116.74      122.24      7.41 o 
   2   3   9      724.02      688.82     19.92 o 
   3   3   9      641.27      695.78     21.53 o 
   4   3   9      288.96      278.76     12.41 o 
   5   3   9       23.26       25.70      7.67 o 
   6   3   9      161.25      181.44     41.09 o 
  -5   4   9       13.54       24.96     11.16 o 
  -4   4   9      172.25      167.08     17.53 o 
  -3   4   9     1219.21     1301.52     37.31 o 
  -2   4   9      438.55      461.29     19.21 o 
  -1   4   9      227.42      254.28     14.62 o 
   0   4   9       86.21       92.59      7.99 o 
   1   4   9      828.99      801.34     25.29 o 
   2   4   9      577.59      582.87     18.44 o 
   3   4   9      324.85      332.48     16.88 o 
   4   4   9      260.91      243.75     14.87 o 
   5   4   9      117.51      131.64     13.02 o 
   6   4   9       52.50       40.80     13.67 o 
  -5   5   9      136.46      162.44     19.52 o 
  -4   5   9       22.84       44.99     13.54 o 
  -3   5   9      618.44      589.77     26.55 o 
  -2   5   9      829.72      789.86     24.46 o 
  -1   5   9       73.44       91.15      9.90 o 
   0   5   9      450.96      457.58     14.91 o 
   1   5   9     1151.75     1163.64     31.92 o 
   2   5   9      642.50      687.72     25.10 o 
   3   5   9       60.36       54.00      9.56 o 
   4   5   9        5.32        5.48      6.00 o 
   5   5   9      631.62      636.42     23.25 o 
   6   5   9      181.80      207.55     25.15 o 
  -4   6   9      140.19      125.89     20.17 o 
  -3   6   9      858.86      870.14     32.18 o 
  -2   6   9     1126.61     1134.47     36.03 o 
  -1   6   9       43.38       25.30      8.05 o 
   0   6   9       34.27       29.81      8.44 o 
   1   6   9      448.65      446.98     20.90 o 
   2   6   9      889.10      881.80     28.74 o 
   3   6   9       77.51       80.01     11.35 o 
   4   6   9       40.50       37.50      8.98 o 
   5   6   9      212.59      226.07     16.21 o 
  -3   7   9      294.37      331.10     29.92 o 
  -2   7   9      518.31      530.18     33.35 o 
  -1   7   9       30.91       32.62      9.51 o 
   0   7   9      111.49      114.22     16.55 o 
   1   7   9      836.77      845.33     38.86 o 
   2   7   9     1842.67     1856.06     59.57 o 
   3   7   9      426.20      422.71     22.50 o 
   4   7   9        8.19        9.75      7.53 o 
   5   7   9       83.10       80.51     13.98 o 
  -3   8   9       48.73       57.93     16.22 o 
  -2   8   9      149.53      104.38     18.53 o 
  -1   8   9      642.75      594.77     36.24 o 
   0   8   9      585.46      586.39     33.63 o 
   1   8   9      605.55      532.46     51.36 o 
   2   8   9      520.60      452.56     47.17 o 
   3   8   9       57.38       75.48     22.81 o 
   4   8   9       86.28       69.55     13.88 o 
  -2   9   9       24.99       43.13     24.71 o 
  -1   9   9      352.54      340.99     30.63 o 
   0   9   9      500.01      510.43     27.36 o 
   1   9   9       50.70       82.57     25.40 o 
   2   9   9       21.51       23.23     18.56 o 
   3   9   9       27.07       49.40     20.37 o 
   0  10   9      179.10      149.06     18.12 o 
   1  10   9       15.57       26.52     16.57 o 
  -2  -9  10       47.22       57.52     16.44 o 
  -1  -9  10       94.92      101.45     19.09 o 
   0  -9  10      143.63      136.07     18.03 o 
  -3  -8  10        0.96        0.03      7.36 o 
  -2  -8  10       58.01       74.00     16.72 o 
  -1  -8  10      205.32      236.68     19.97 o 
   0  -8  10      336.37      326.94     20.06 o 
   1  -8  10       67.26       51.12     10.17 o 
   2  -8  10        0.93        0.00      7.58 o 
  -4  -7  10      207.93      197.46     24.76 o 
  -3  -7  10      448.20      457.10     21.90 o 
  -2  -7  10      259.46      273.90     21.56 o 
  -1  -7  10       61.19       58.37      9.78 o 
   0  -7  10      122.05      133.79     11.95 o 
   1  -7  10      316.20      319.15     23.41 o 
   2  -7  10      302.34      301.09     19.35 o 
   3  -7  10      227.39      234.11     28.01 o 
  -5  -6  10        4.54       13.34      8.66 o 
  -4  -6  10      412.41      429.09     46.69 o 
  -3  -6  10      939.43      929.04     28.41 o 
  -2  -6  10      114.92      120.78     11.84 o 
  -1  -6  10        0.76        5.99      6.00 o 
   0  -6  10        5.20        8.40      4.94 o 
   1  -6  10      587.14      595.05     23.98 o 
   2  -6  10      547.28      526.27     23.14 o 
   3  -6  10       56.93       63.89     13.48 o 
   4  -6  10       45.78       55.77     16.91 o 
  -5  -5  10        5.87        5.80      8.04 o 
  -4  -5  10      257.69      305.74     19.53 o 
  -3  -5  10      216.41      226.71     16.91 o 
  -2  -5  10       25.24       17.77      6.91 o 
  -1  -5  10       37.88       34.26      6.57 o 
   0  -5  10     1111.54     1115.49     23.90 o 
   1  -5  10      472.26      485.70     18.08 o 
   2  -5  10      214.72      239.70     19.52 o 
   3  -5  10       12.26        3.52      7.93 o 
   4  -5  10        2.52       11.93      8.89 o 
  -5  -4  10        4.44        9.31      7.80 o 
  -4  -4  10      151.40      136.05     20.32 o 
  -3  -4  10      585.45      617.51     23.99 o 
  -2  -4  10      117.15      134.21     10.22 o 
  -1  -4  10        2.78        7.12      4.34 o 
   0  -4  10     1908.27     1931.55     31.71 o 
   1  -4  10      894.42      870.67     20.86 o 
   2  -4  10       10.15        3.17      5.72 o 
   3  -4  10       12.18        3.75      7.38 o 
   4  -4  10      310.87      258.97     19.43 o 
   5  -4  10      121.03      115.69     18.35 o 
  -5  -3  10        2.31        8.53      5.76 o 
  -4  -3  10      485.77      488.23     19.48 o 
  -3  -3  10     1836.70     1724.13     49.27 o 
  -2  -3  10      606.16      635.73     17.83 o 
  -1  -3  10       37.80       48.45      6.85 o 
   0  -3  10      142.42      148.20     14.64 o 
   1  -3  10      664.43      635.50     19.38 o 
   2  -3  10       61.70       71.04      9.65 o 
   3  -3  10      250.12      248.15     19.55 o 
   4  -3  10      692.35      703.59     26.87 o 
   5  -3  10      152.46      134.51     15.17 o 
  -5  -2  10      339.40      354.09     23.52 o 
  -4  -2  10      560.03      535.77     22.70 o 
  -3  -2  10      511.59      520.55     16.28 o 
  -2  -2  10       28.42       27.84      5.18 o 
  -1  -2  10       20.45       14.54      5.03 o 
   0  -2  10      644.10      654.70     15.90 o 
   1  -2  10     1794.68     1758.63     32.20 o 
   2  -2  10        1.12        1.88      5.81 o 
   3  -2  10       44.44       44.45     13.69 o 
   4  -2  10      350.59      335.60     26.30 o 
   5  -2  10      150.19      190.98     20.03 o 
  -6  -1  10      160.33      162.33     27.22 o 
  -5  -1  10      441.93      454.64     26.12 o 
  -4  -1  10      162.94      147.21     10.73 o 
  -3  -1  10       30.69       27.06      8.82 o 
  -2  -1  10       22.09       20.29      5.46 o 
  -1  -1  10      406.62      400.73     12.62 o 
   0  -1  10      793.10      801.49     21.43 o 
   1  -1  10     1731.71     1732.95     30.44 o 
   2  -1  10      318.33      352.31     23.63 o 
   3  -1  10      497.48      427.26     19.61 o 
   4  -1  10      234.43      258.32     17.39 o 
   5  -1  10      574.99      540.94     29.50 o 
  -5   0  10      138.56      108.25     14.82 o 
  -4   0  10       88.34       93.57     13.45 o 
  -3   0  10      707.26      675.48     21.74 o 
  -2   0  10      842.42      874.88     29.78 o 
  -1   0  10     1279.22     1280.00     22.21 o 
   0   0  10      409.15      424.54     11.63 o 
   1   0  10       10.33        6.13      3.57 o 
   2   0  10      698.31      700.68     18.71 o 
   3   0  10      507.54      457.93     26.75 o 
   4   0  10      314.40      299.67     17.78 o 
   5   0  10      436.21      412.37     21.70 o 
   6   0  10       92.15       86.28     15.17 o 
  -5   1  10       28.48       36.35     10.29 o 
  -4   1  10       73.06       86.49     13.25 o 
  -3   1  10      476.51      477.22     14.98 o 
  -2   1  10     1308.78     1257.48     24.85 o 
  -1   1  10      194.18      187.64     10.56 o 
   0   1  10        0.49        2.29      3.21 o 
   1   1  10       97.21       94.66      6.65 o 
   2   1  10      608.13      595.74     17.21 o 
   3   1  10     1751.47     1736.62     32.60 o 
   4   1  10      149.38      156.71     11.72 o 
   5   1  10        4.99        2.96      6.74 o 
   6   1  10        0.36        0.00      8.35 o 
  -5   2  10       78.56       60.34     12.11 o 
  -4   2  10     1222.64     1182.35     38.41 o 
  -3   2  10      273.95      266.61     18.18 o 
  -2   2  10       71.53       81.52      8.70 o 
  -1   2  10      259.99      258.58     12.06 o 
   0   2  10      688.63      670.25     17.60 o 
   1   2  10      731.81      684.33     17.78 o 
   2   2  10      815.29      765.56     19.13 o 
   3   2  10      248.63      240.15     13.10 o 
   4   2  10       12.10        7.80      4.05 o 
   5   2  10        7.68        1.95      5.86 o 
   6   2  10       89.19       82.77     12.60 o 
  -5   3  10       19.65       16.50      9.69 o 
  -4   3  10      555.72      564.13     28.94 o 
  -3   3  10      441.36      424.81     22.49 o 
  -2   3  10       42.85       32.30      5.78 o 
  -1   3  10       48.21       69.13      8.46 o 
   0   3  10     1405.08     1406.36     26.71 o 
   1   3  10      654.28      640.03     20.22 o 
   2   3  10       12.95        9.81      5.42 o 
   3   3  10       60.93       66.50      8.86 o 
   4   3  10      257.27      242.43     12.16 o 
   5   3  10       87.25       92.19     11.50 o 
   6   3  10      193.90      231.04     27.42 o 
  -5   4  10       12.50       14.64     10.74 o 
  -4   4  10      176.68      201.74     24.21 o 
  -3   4  10      843.83      779.40     29.53 o 
  -2   4  10      228.85      239.65     15.59 o 
  -1   4  10      933.92      943.24     21.71 o 
   0   4  10     1489.33     1576.71     29.19 o 
   1   4  10      714.29      748.74     25.54 o 
   2   4  10       18.96        8.90      6.67 o 
   3   4  10      184.05      176.63     15.73 o 
   4   4  10     1048.76     1053.54     24.19 o 
   5   4  10      288.84      300.80     13.55 o 
  -4   5  10      160.74      144.74     21.73 o 
  -3   5  10      719.05      777.05     30.54 o 
  -2   5  10      179.40      185.19     14.87 o 
  -1   5  10       28.90       22.62      7.06 o 
   0   5  10      526.77      518.62     21.93 o 
   1   5  10      132.56      175.48     14.74 o 
   2   5  10        2.51        6.02      7.15 o 
   3   5  10       32.71       38.65      9.33 o 
   4   5  10      447.67      442.43     20.87 o 
   5   5  10      201.28      162.95     13.59 o 
  -4   6  10      209.48      229.63     26.87 o 
  -3   6  10      229.63      166.65     22.51 o 
  -2   6  10      263.73      237.42     19.52 o 
  -1   6  10       13.07       10.98      8.08 o 
   0   6  10      283.15      288.59     19.83 o 
   1   6  10      589.80      601.53     34.97 o 
   2   6  10      395.22      437.91     22.36 o 
   3   6  10      289.03      300.46     19.82 o 
   4   6  10      328.73      316.00     19.43 o 
   5   6  10       53.22       47.69     20.68 o 
  -3   7  10        1.48        7.34     10.27 o 
  -2   7  10      374.44      402.73     31.30 o 
  -1   7  10      716.79      773.88     59.59 o 
   0   7  10       97.70      111.70     17.18 o 
   1   7  10      288.73      294.98     27.98 o 
   2   7  10      237.94      194.64     16.53 o 
   3   7  10      206.34      181.49     23.84 o 
   4   7  10      198.23      170.92     18.86 o 
  -2   8  10      504.07      531.42     69.93 o 
  -1   8  10      986.45     1030.49     45.50 o 
   0   8  10      209.16      222.03     24.50 o 
   1   8  10        3.94        7.38     17.27 o 
   2   8  10      130.96      156.30     32.25 o 
   3   8  10      475.47      510.29     52.48 o 
   4   8  10       71.78       95.62     16.54 o 
  -1   9  10       29.79       36.03     13.29 o 
   0   9  10       38.26       30.74     13.52 o 
   1   9  10       75.02       54.25     23.20 o 
   2   9  10      175.33      223.84     38.32 o 
  -2  -8  11      114.82      127.07     22.22 o 
  -1  -8  11       18.60       11.30     11.63 o 
   0  -8  11       20.25       10.32      7.85 o 
   1  -8  11      102.05      109.42     17.45 o 
  -3  -7  11       38.46       56.49     10.80 o 
  -2  -7  11       14.18        3.48      8.13 o 
  -1  -7  11       10.62       18.09      7.78 o 
   0  -7  11      272.66      310.69     22.73 o 
   1  -7  11      653.43      680.43     30.20 o 
   2  -7  11      228.03      228.40     21.64 o 
  -4  -6  11      174.06      165.36     16.68 o 
  -3  -6  11      115.36      107.12     12.50 o 
  -2  -6  11       75.32       86.30     11.40 o 
  -1  -6  11      647.95      624.29     27.79 o 
   0  -6  11      107.69      106.17      9.93 o 
   1  -6  11       67.03       79.34     10.73 o 
   2  -6  11       77.49       61.99     13.14 o 
   3  -6  11       47.33       22.08     11.63 o 
  -4  -5  11        4.35        0.00      7.20 o 
  -3  -5  11      142.58      171.83     14.18 o 
  -2  -5  11      159.09      192.21     18.22 o 
  -1  -5  11      197.57      221.29     15.52 o 
   0  -5  11      150.76      143.38     15.09 o 
   1  -5  11        0.70        4.04      5.11 o 
   2  -5  11      188.54      184.10     22.78 o 
   3  -5  11      304.09      289.57     23.32 o 
   4  -5  11       78.86       75.25     14.48 o 
  -5  -4  11      104.84      102.99     14.49 o 
  -4  -4  11      113.79      120.96     15.66 o 
  -3  -4  11      201.74      194.67     16.09 o 
  -2  -4  11      699.23      708.65     23.51 o 
  -1  -4  11      171.31      179.07     11.87 o 
   0  -4  11      299.75      276.64     12.95 o 
   1  -4  11      294.65      314.59     14.22 o 
   2  -4  11      745.97      813.96     38.58 o 
   3  -4  11      402.69      381.05     25.02 o 
   4  -4  11        5.91       10.38      7.96 o 
  -5  -3  11       85.85       66.42     11.07 o 
  -4  -3  11       18.40        9.80     13.61 o 
  -3  -3  11      247.60      283.45     20.84 o 
  -2  -3  11      820.76      818.12     21.20 o 
  -1  -3  11      512.86      471.68     16.38 o 
   0  -3  11        1.84        5.89      4.85 o 
   1  -3  11       56.51       46.99      7.50 o 
   2  -3  11      264.35      263.14     20.36 o 
   3  -3  11      301.75      324.22     29.38 o 
   4  -3  11       23.07       26.05     10.27 o 
   5  -3  11        0.27        3.21      8.86 o 
  -5  -2  11       48.80       47.84     12.14 o 
  -4  -2  11        0.38        0.00      5.12 o 
  -3  -2  11      114.24      111.83     13.21 o 
  -2  -2  11     1233.99     1172.61     24.97 o 
  -1  -2  11     1131.02     1124.24     39.64 o 
   0  -2  11        5.74        0.49      4.06 o 
   1  -2  11        0.50        0.00      4.40 o 
   2  -2  11      279.78      290.89     24.06 o 
   3  -2  11      706.99      670.88     24.31 o 
   4  -2  11       70.75       44.27     11.55 o 
   5  -2  11       66.46       72.48     14.57 o 
  -5  -1  11       10.64       21.94     10.06 o 
  -4  -1  11      451.63      424.46     17.26 o 
  -3  -1  11      479.02      426.12     17.31 o 
  -2  -1  11      200.87      233.45     18.98 o 
  -1  -1  11       76.81       98.55     11.78 o 
   0  -1  11        1.07        0.00      4.18 o 
   1  -1  11       76.91       71.29      8.90 o 
   2  -1  11     1068.44     1059.13     32.79 o 
   3  -1  11      448.50      453.69     21.55 o 
   4  -1  11       28.42       34.11     10.00 o 
   5  -1  11        0.86        7.98      8.38 o 
  -5   0  11      210.63      194.10     34.17 o 
  -4   0  11      543.65      544.65     27.52 o 
  -3   0  11     1065.66     1074.11     26.39 o 
  -2   0  11        6.05        6.30      4.64 o 
  -1   0  11        5.78        6.00      4.76 o 
   0   0  11      602.98      659.93     16.29 o 
   1   0  11      966.00      953.90     22.40 o 
   2   0  11     1868.01     1854.90     38.43 o 
   3   0  11      298.96      300.63     17.30 o 
   4   0  11        2.39        6.13      6.47 o 
   5   0  11        9.21       13.83      8.92 o 
  -5   1  11      133.73      129.87     17.28 o 
  -4   1  11        6.89        8.79      8.14 o 
  -3   1  11       86.83       99.85     13.29 o 
  -2   1  11      259.98      263.50     13.22 o 
  -1   1  11      218.44      252.60     12.42 o 
   0   1  11     1320.96     1273.94     33.04 o 
   1   1  11     1108.76     1077.75     37.54 o 
   2   1  11        0.44        0.00      4.29 o 
   3   1  11       15.73        9.96      5.39 o 
   4   1  11        6.38        6.46      6.76 o 
   5   1  11       84.41       65.22     13.06 o 
  -5   2  11        3.24        9.75      9.12 o 
  -4   2  11       18.09       23.36      9.39 o 
  -3   2  11      102.70       92.02     12.45 o 
  -2   2  11     1249.32     1224.09     25.61 o 
  -1   2  11      826.61      819.02     20.57 o 
   0   2  11      137.18      147.98     10.04 o 
   1   2  11      107.17       79.97      9.32 o 
   2   2  11        8.25        8.67      5.91 o 
   3   2  11       36.76       37.59      7.23 o 
   4   2  11      350.82      355.65     18.09 o 
   5   2  11      348.35      368.05     29.73 o 
  -4   3  11      132.98      176.69     23.19 o 
  -3   3  11      739.47      693.89     27.11 o 
  -2   3  11      990.41      985.27     24.23 o 
  -1   3  11      172.79      184.27     11.26 o 
   0   3  11       21.75        4.40      4.88 o 
   1   3  11       37.94       33.99      8.42 o 
   2   3  11      942.46      891.61     28.56 o 
   3   3  11      717.58      655.39     25.95 o 
   4   3  11      271.94      263.54     13.56 o 
   5   3  11       39.39       25.50      9.79 o 
  -4   4  11      140.23      126.68     23.13 o 
  -3   4  11      195.31      183.09     15.57 o 
  -2   4  11      364.72      345.58     13.78 o 
  -1   4  11      549.20      559.64     17.61 o 
   0   4  11        7.76       12.14      5.43 o 
   1   4  11      411.02      467.61     21.85 o 
   2   4  11     1058.59     1074.42     38.64 o 
   3   4  11      317.02      328.09     26.75 o 
   4   4  11        0.87        0.00      7.64 o 
   5   4  11        7.17        9.13      5.97 o 
  -4   5  11      139.79      142.02     21.75 o 
  -3   5  11       56.41       46.82     11.21 o 
  -2   5  11      131.00      124.43     13.40 o 
  -1   5  11      555.67      529.12     17.33 o 
   0   5  11      293.28      320.83     14.55 o 
   1   5  11       45.68       49.68     12.36 o 
   2   5  11      259.78      222.89     17.53 o 
   3   5  11      100.14       88.83     12.63 o 
   4   5  11        3.86        0.00     11.95 o 
   5   5  11      102.09      107.79     13.87 o 
  -3   6  11       23.60        8.18     11.98 o 
  -2   6  11      306.94      335.92     29.18 o 
  -1   6  11      129.81      144.95     24.17 o 
   0   6  11      100.65       89.24     10.18 o 
   1   6  11       52.65       37.05     10.12 o 
   2   6  11      545.43      563.64    105.61 o 
   3   6  11      325.19      290.74     23.68 o 
   4   6  11       43.48       25.70     19.41 o 
  -2   7  11      239.12      229.20     34.16 o 
  -1   7  11      416.04      410.69     37.46 o 
   0   7  11      206.92      182.59     34.46 o 
   1   7  11      203.93      209.10     37.34 o 
   2   7  11      494.57      465.50     28.48 o 
   3   7  11      356.58      370.96     27.02 o 
   4   7  11        2.60       28.12     16.97 o 
  -1   8  11       51.59       22.01     20.25 o 
   0   8  11      232.26      246.15     40.38 o 
   1   8  11      261.32      241.64     41.65 o 
   2   8  11       35.30       38.52     20.80 o 
   3   8  11       82.43       60.21     23.12 o 
  -2  -7  12      146.20      138.13     20.22 o 
  -1  -7  12      107.67      110.62     20.85 o 
   0  -7  12      108.80      157.51     36.86 o 
   1  -7  12        1.10        0.00      7.24 o 
  -3  -6  12      495.25      514.87     27.43 o 
  -2  -6  12       23.70       30.02      8.87 o 
  -1  -6  12        7.07        0.61      6.71 o 
   0  -6  12        0.95        0.58      7.09 o 
   1  -6  12      325.74      362.10     21.22 o 
   2  -6  12      284.95      297.80     24.35 o 
  -4  -5  12        3.57        4.17      9.73 o 
  -3  -5  12       91.95       89.92     13.31 o 
  -2  -5  12       18.05       17.82      8.10 o 
  -1  -5  12       53.51       66.80     10.50 o 
   0  -5  12      386.25      402.95     18.23 o 
   1  -5  12      552.65      560.42     25.61 o 
   2  -5  12      244.93      241.58     21.45 o 
   3  -5  12        1.47        4.28     11.67 o 
  -4  -4  12        0.28       11.88      9.21 o 
  -3  -4  12       49.96       51.18     10.75 o 
  -2  -4  12      894.73      905.62     27.45 o 
  -1  -4  12      187.78      196.58     12.95 o 
   0  -4  12      315.98      345.71     18.87 o 
   1  -4  12      276.74      294.59     15.79 o 
   2  -4  12      102.25      122.35     15.96 o 
   3  -4  12       14.51        9.43     11.22 o 
  -4  -3  12      164.68      141.71     16.68 o 
  -3  -3  12      123.96      134.48     18.79 o 
  -2  -3  12      889.24      883.18     26.14 o 
  -1  -3  12      460.76      467.33     17.63 o 
   0  -3  12       34.27       33.59     11.60 o 
   1  -3  12       51.72       34.54      8.42 o 
   2  -3  12      295.50      304.25     75.65 o 
   3  -3  12      183.94      226.47     37.16 o 
   4  -3  12      161.59      166.12     20.19 o 
  -4  -2  12      196.48      228.40     18.52 o 
  -3  -2  12        0.83        0.00      6.92 o 
  -2  -2  12       15.87       21.95      6.89 o 
  -1  -2  12      680.49      692.78     24.85 o 
   0  -2  12       85.35       74.18      8.32 o 
   1  -2  12       52.57       52.75      9.08 o 
   2  -2  12      158.82      164.50     23.81 o 
   3  -2  12      176.54      184.88     18.15 o 
   4  -2  12       66.63       50.69     12.59 o 
  -4  -1  12      406.44      360.76     16.92 o 
  -3  -1  12       18.39        7.32      6.10 o 
  -2  -1  12        8.12        1.80      5.44 o 
  -1  -1  12      865.40      885.04     30.08 o 
   0  -1  12     1085.18     1075.22     26.64 o 
   1  -1  12       36.74       59.01     10.84 o 
   2  -1  12       19.23       16.47      7.40 o 
   3  -1  12      244.06      273.75     21.09 o 
   4  -1  12      293.99      299.62     23.29 o 
  -4   0  12       85.47       79.32      8.93 o 
  -3   0  12      256.48      215.37     13.92 o 
  -2   0  12      164.77      148.87     10.72 o 
  -1   0  12      301.98      311.27     14.31 o 
   0   0  12      463.21      484.29     23.08 o 
   1   0  12       18.77       19.18      7.80 o 
   2   0  12      137.50      158.94     13.40 o 
   3   0  12      355.92      328.43     18.86 o 
   4   0  12      653.67      605.85     30.13 o 
   5   0  12       20.76       16.89      9.77 o 
  -4   1  12      107.74      124.47     16.12 o 
  -3   1  12      459.59      476.39     23.68 o 
  -2   1  12      513.06      542.97     17.83 o 
  -1   1  12      183.82      172.82     11.35 o 
   0   1  12      194.97      201.67     11.78 o 
   1   1  12      228.02      237.22     13.13 o 
   2   1  12      347.19      345.10     23.67 o 
   3   1  12      449.33      455.39     28.41 o 
   4   1  12       16.43       18.31      9.03 o 
   5   1  12        0.60        3.52      9.38 o 
  -4   2  12       97.26      125.54     20.93 o 
  -3   2  12       18.87       22.88     10.17 o 
  -2   2  12      293.92      299.04     14.25 o 
  -1   2  12       63.70       69.57      8.20 o 
   0   2  12       45.92       49.45      7.14 o 
   1   2  12      520.47      549.39     20.89 o 
   2   2  12      178.83      209.42     17.50 o 
   3   2  12       79.64       65.60      9.76 o 
   4   2  12        3.85        8.80      5.90 o 
   5   2  12       24.04       33.48     14.62 o 
  -4   3  12       40.62       32.72     14.74 o 
  -3   3  12       14.64        8.82      8.57 o 
  -2   3  12      477.39      483.30     17.43 o 
  -1   3  12     1373.96     1368.04     28.67 o 
   0   3  12      376.04      403.52     16.07 o 
   1   3  12       82.64       80.20     11.93 o 
   2   3  12      449.58      460.67     22.61 o 
   3   3  12      113.24       92.92     22.63 o 
   4   3  12      103.32      116.90     18.23 o 
   5   3  12      220.96      206.39     19.91 o 
  -3   4  12      251.02      235.47     18.11 o 
  -2   4  12      605.56      589.27     22.02 o 
  -1   4  12      708.71      688.11     20.23 o 
   0   4  12      143.60      120.84     22.22 o 
   1   4  12       18.64        2.32      6.51 o 
   2   4  12        2.57        1.91      7.73 o 
   3   4  12      398.18      359.98     40.12 o 
   4   4  12      315.36      290.65     38.52 o 
  -3   5  12      144.50      136.63     22.18 o 
  -2   5  12      263.99      281.99     27.36 o 
  -1   5  12      107.76      112.83     11.59 o 
   0   5  12        1.67        3.88      6.69 o 
   1   5  12      163.24      173.04     23.83 o 
   2   5  12      288.83      340.97     25.33 o 
   3   5  12      302.28      285.19     24.18 o 
   4   5  12      395.13      458.82     47.01 o 
  -2   6  12        1.53        0.00     10.25 o 
  -1   6  12       38.36       22.68     23.21 o 
   0   6  12      515.44      505.65     27.60 o 
   1   6  12      335.00      312.21     27.98 o 
   2   6  12      405.69      421.19     48.02 o 
   3   6  12       79.97       71.13     14.73 o 
  -1   7  12      457.43      487.05     34.55 o 
   0   7  12      466.87      468.98     54.15 o 
   1   7  12      403.26      407.52     50.23 o 
   2   7  12       53.18       55.20     13.08 o 
   3   7  12        2.45        3.88      9.36 o 
  -2  -6  13      303.19      350.59     26.53 o 
  -1  -6  13      222.75      248.54     24.30 o 
   0  -6  13       10.03       10.94      8.48 o 
   1  -6  13       23.40       16.82     10.85 o 
  -3  -5  13      312.96      311.50     22.18 o 
  -2  -5  13      554.24      545.31     32.88 o 
  -1  -5  13      266.12      290.21     19.08 o 
   0  -5  13        1.10        0.00      7.69 o 
   1  -5  13       19.30       11.41      9.38 o 
   2  -5  13      407.81      399.95     46.94 o 
  -3  -4  13      197.11      177.02     17.38 o 
  -2  -4  13      304.16      360.71     25.85 o 
  -1  -4  13        0.63        0.00      5.47 o 
   0  -4  13       62.35       60.82     11.81 o 
   1  -4  13      139.11      126.28     35.14 o 
   2  -4  13      368.89      370.04     31.55 o 
   3  -4  13      274.26      268.05     29.55 o 
  -4  -3  13      195.98      166.76     19.03 o 
  -3  -3  13        0.44        0.00      7.40 o 
  -2  -3  13      130.97      109.14     13.78 o 
  -1  -3  13      297.70      337.12     16.18 o 
   0  -3  13      122.86      125.45     12.75 o 
   1  -3  13      252.16      264.89     33.16 o 
   2  -3  13      137.43      139.40     20.85 o 
   3  -3  13       52.35       75.40     14.32 o 
  -4  -2  13       11.83        9.12     10.74 o 
  -3  -2  13       99.09       81.85     12.35 o 
  -2  -2  13       56.65       55.63     14.71 o 
  -1  -2  13      610.37      602.43     22.13 o 
   0  -2  13      218.59      240.75     14.45 o 
   1  -2  13        0.95        7.66      7.45 o 
   2  -2  13        1.55        0.00      8.92 o 
   3  -2  13      180.32      159.05     17.91 o 
   4  -2  13      154.09      176.19     27.35 o 
  -4  -1  13       67.88       70.72     10.75 o 
  -3  -1  13      365.08      378.77     20.89 o 
  -2  -1  13      382.95      335.94     17.35 o 
  -1  -1  13       52.93       58.01      8.87 o 
   0  -1  13      114.59      108.10     11.32 o 
   1  -1  13      272.42      285.96     23.12 o 
   2  -1  13      152.80      171.15     21.32 o 
   3  -1  13      336.03      370.04     38.08 o 
   4  -1  13      293.48      277.31     23.77 o 
  -4   0  13      112.42      128.80     21.40 o 
  -3   0  13      199.38      186.10     13.81 o 
  -2   0  13      102.15      116.26     16.39 o 
  -1   0  13       34.56       39.58      7.63 o 
   0   0  13      328.30      359.17     21.88 o 
   1   0  13      557.16      590.36     35.10 o 
   2   0  13      429.23      449.49     47.37 o 
   3   0  13        0.30        5.28      8.03 o 
   4   0  13       45.08       47.07     14.66 o 
  -4   1  13        4.83        0.00      9.19 o 
  -3   1  13       84.25       93.30     10.49 o 
  -2   1  13      461.47      434.43     17.37 o 
  -1   1  13      123.61      132.69     11.14 o 
   0   1  13      223.23      241.75     20.50 o 
   1   1  13      501.10      552.45     34.33 o 
   2   1  13       64.10       62.78     21.40 o 
   3   1  13       29.27       21.93     11.54 o 
   4   1  13       22.04       23.73      9.98 o 
  -3   2  13       55.64       69.32      9.12 o 
  -2   2  13      688.47      695.15     20.91 o 
  -1   2  13      468.04      504.85     22.88 o 
   0   2  13        6.07        0.00      5.26 o 
   1   2  13       59.38       56.33     11.46 o 
   2   2  13      280.39      334.41     37.63 o 
   3   2  13      207.09      261.58     36.37 o 
   4   2  13       48.19       39.51      8.73 o 
  -3   3  13      291.98      297.53     24.18 o 
  -2   3  13      181.45      187.24     12.47 o 
  -1   3  13      180.41      198.06     12.88 o 
   0   3  13      165.41      182.12     14.09 o 
   1   3  13       98.78      102.29     15.20 o 
   2   3  13      420.18      460.48     72.50 o 
   3   3  13      336.00      353.71     39.60 o 
  -3   4  13      114.34      129.17     17.65 o 
  -2   4  13       50.95       59.75     13.58 o 
  -1   4  13      198.49      216.78     14.82 o 
   0   4  13      377.70      436.11     34.72 o 
   1   4  13      232.43      283.60     22.91 o 
   2   4  13       65.14       58.54     15.91 o 
   3   4  13       38.00       56.27     22.06 o 
   4   4  13       31.80       37.65     19.25 o 
  -2   5  13        1.02        0.00     11.28 o 
  -1   5  13      214.62      208.56     14.51 o 
   0   5  13      344.44      323.94     20.57 o 
   1   5  13      119.93      170.44     37.49 o 
   2   5  13        1.66        0.00      8.62 o 
   3   5  13      106.65       99.55     25.91 o 
  -1   6  13      264.24      255.10     39.13 o 
   0   6  13      391.25      404.61     26.33 o 
   1   6  13      121.11      130.63     26.73 o 
   2   6  13       80.40      113.56     23.53 o 
  -1  -5  14      387.44      357.17     26.00 o 
   0  -5  14      639.76      661.42     32.17 o 
  -2  -4  14      326.22      300.65     21.85 o 
  -1  -4  14      429.78      456.14     25.42 o 
   0  -4  14      278.57      267.88     21.68 o 
   1  -4  14       12.78        5.03     16.26 o 
  -2  -3  14      157.11      184.84     17.78 o 
  -1  -3  14       20.02       19.68      8.99 o 
   0  -3  14       17.60       28.75     10.38 o 
   1  -3  14        6.13       30.88     17.92 o 
   2  -3  14       28.76       23.84     13.55 o 
  -3  -2  14      200.00      182.82     18.62 o 
  -2  -2  14        5.30        0.00      7.30 o 
  -1  -2  14       73.44       55.16      9.41 o 
   0  -2  14       56.32       52.07     21.00 o 
   1  -2  14      317.12      327.87     39.63 o 
   2  -2  14      285.22      316.68     28.48 o 
   3  -2  14       97.54      110.69     16.43 o 
  -3  -1  14       38.09       34.05      9.84 o 
  -2  -1  14       10.41        9.21     10.66 o 
  -1  -1  14      208.08      178.89     14.21 o 
   0  -1  14      609.65      603.29     32.73 o 
   1  -1  14      151.25      180.73     35.09 o 
   2  -1  14       23.13       11.54     10.51 o 
   3  -1  14      180.01      148.16     18.20 o 
  -3   0  14       35.90       36.14     18.68 o 
  -2   0  14      396.44      403.09     42.68 o 
  -1   0  14      395.74      386.62     20.80 o 
   0   0  14      448.62      401.16     27.45 o 
   1   0  14      119.24      155.91     34.16 o 
   2   0  14        1.97        2.26     14.70 o 
   3   0  14       14.02        5.51     10.88 o 
  -3   1  14      141.94      170.54     13.86 o 
  -2   1  14       35.25       32.41      8.59 o 
  -1   1  14      107.45       88.18     12.79 o 
   0   1  14       85.18       80.30     15.00 o 
   1   1  14       13.04       18.46     12.96 o 
   2   1  14      115.09      153.00     30.28 o 
   3   1  14       54.58       79.68     26.54 o 
  -2   2  14       42.21       48.28      9.31 o 
  -1   2  14       65.31       49.38      9.04 o 
   0   2  14      345.62      315.78     20.46 o 
   1   2  14      370.05      352.37     33.43 o 
  -2   3  14      120.20      149.46     13.26 o 
  -1   3  14      423.41      446.82     20.58 o 
   0   3  14      373.83      430.11     23.53 o 
   1   3  14       62.95       82.44     15.35 o 
   2   3  14        3.18       14.89     10.39 o 
  -1   4  14      126.34      116.69     12.17 o 
   0   4  14      155.74      170.36     25.56 o 
   1   4  14       12.87       20.64     10.79 o 
   2   4  14       31.35       31.47     12.80 o 
   0   5  14       14.89        5.91      8.15 o 
   1   5  14      246.25      249.80     23.38 o 
   2   5  14      233.05      249.34     32.65 o 
   0  -3  15      234.42      240.37     40.58 o 
  -1  -2  15      345.17      319.78     21.96 o 
   0  -2  15       27.33       33.64     21.12 o 
  -1  -1  15      101.74       96.19     13.90 o 
   0  -1  15       26.93       32.20     13.02 o 
  -2   0  15        4.52       13.87     10.96 o 
  -1   0  15      137.71      134.10     14.92 o 
   0   0  15      412.60      433.35     28.95 o 
  -1   1  15      219.88      214.99     17.71 o 
   0   1  15      436.64      442.25     29.46 o 
   1   1  15       95.58      161.30     25.19 o 
  -1   2  15      168.82      152.57     15.38 o 
   0   2  15       92.51      122.91     18.73 o 
   1   2  15       40.80        8.56     13.61 o 
   0   3  15       30.93       25.98     10.09 o 
   1   3  15      103.69       75.80     19.35 o 
                                                 
